# Supplementary material for: C-terminally encoded peptide-like genes are associated with the development of primary root at qRL16.1 in soybean
Source: Front Plant Sci. 2024 Apr 15;15:1387954. doi: 10.3389/fpls.2024.1387954 (PMC11056954; doi:10.3389/fpls.2024.1387954)
Supplement: Supplementary file 2 [file Table_1.xlsx]

## Sheet: A1035-VS-B1036.NOIseq_Method.Ge
Supplementary Table 1: Differentially expressed metabolites in NIL-F versus NIL-K with the |log2 (Fold Change)|≥1 and probability ≥0.8
GeneID		NIL-K-Expression	NIL-F-Expression	log2FoldChange(NIL-F/NIL-K)	Probability	Up/Down-Regulation(B1036/A1035)	Cellular Component	Molecular Function	Biological Process	Kegg Orthology	Nr Description
Glyma.01G011500.Wm82.a2.v1	1951	3.52333	8.23	1.22395	0.977439	Up	NA	NA	NA	K13806//sn1-specific diacylglycerol lipase [EC:3.1.1.-]	gi|571433589|ref|XP_006572947.1|//PREDICTED: uncharacterized protein LOC100806409 [Glycine max]
Glyma.01G036000.Wm82.a2.v1	1683	6.79333	14.96	1.13892	0.99466	Up	NA	GO:0035251//UDP-glucosyltransferase activity	NA	K11820//N-hydroxythioamide S-beta-glucosyltransferase [EC:2.4.1.195]	gi|356498018|ref|XP_003517852.1|//PREDICTED: UDP-glycosyltransferase 74B1-like [Glycine max]
Glyma.01G040900.Wm82.a2.v1	4562	3.41333	9.17	1.42574	0.992019	Up	NA	NA	NA	K12813//pre-mRNA-splicing factor ATP-dependent RNA helicase DHX16 [EC:3.6.4.13]	gi|955301968|ref|XP_014628468.1|//PREDICTED: putative pre-mRNA-splicing factor ATP-dependent RNA helicase DHX16 [Glycine max]
Glyma.01G061800.Wm82.a2.v1	2705	34.8167	77.56	1.15553	0.99998	Up	NA	NA	NA	K13126//polyadenylate-binding protein;K00640//serine O-acetyltransferase [EC:2.3.1.30]	gi|571434304|ref|XP_006573157.1|//PREDICTED: uncharacterized protein LOC100804606 [Glycine max]
Glyma.01G071400.Wm82.a2.v1	162	0.01	2.04	7.67243	0.994322	Up	NA	NA	NA	K01611//S-adenosylmethionine decarboxylase [EC:4.1.1.50]	gi|823157914|ref|XP_012478839.1|//PREDICTED: uncharacterized protein LOC105794281 [Gossypium raimondii]
Glyma.01G078700.Wm82.a2.v1	183	7.28333	21.25	1.54479	0.999847	Up	NA	NA	NA	NA	gi|734378075|gb|KHN21817.1|//hypothetical protein glysoja_042914 [Glycine soja]
Glyma.01G098200.Wm82.a2.v1	990	5.30333	13.38	1.33511	1	Up	NA	NA	NA	NA	gi|947127786|gb|KRH75640.1|//hypothetical protein GLYMA_01G098200 [Glycine max];gi|571434798|ref|XP_006573301.1|//PREDICTED: uncharacterized protein LOC102669268 isoform X1 [Glycine max]
Glyma.01G098300.Wm82.a2.v1	1156	4.77333	11.3133	1.24496	0.999981	Up	NA	NA	NA	NA	gi|571434804|ref|XP_006573304.1|//PREDICTED: uncharacterized protein LOC102669590 [Glycine max]
Glyma.01G154900.Wm82.a2.v1	2252	1.63	3.33333	1.03209	0.982096	Up	NA	GO:0016701//oxidoreductase activity, acting on single donors with incorporation of molecular oxygen	NA	K09840//9-cis-epoxycarotenoid dioxygenase [EC:1.13.11.51]	gi|356495283|ref|XP_003516508.1|//PREDICTED: probable carotenoid cleavage dioxygenase 4, chloroplastic [Glycine max]
Glyma.01G172100.Wm82.a2.v1	342	22.3267	46.2167	1.04965	0.99245	Up	NA	NA	NA	NA	gi|356496727|ref|XP_003517217.1|//PREDICTED: uncharacterized protein LOC100793661 [Glycine max]
Glyma.01G173600.Wm82.a2.v1	1503	0.933333	1.99	1.0923	0.934221	Up	GO:0005576//extracellular region	GO:0016682//oxidoreductase activity, acting on diphenols and related substances as donors, oxygen as acceptor;GO:0046914//transition metal ion binding	GO:0009808//lignin metabolic process	K05909//laccase [EC:1.10.3.2]	gi|947128922|gb|KRH76776.1|//hypothetical protein GLYMA_01G173600 [Glycine max];gi|356495402|ref|XP_003516567.1|//PREDICTED: laccase-11-like [Glycine max]
Glyma.01G173900.Wm82.a2.v1	568	2.93	8.55	1.54502	0.988284	Up	NA	NA	NA	K01184//polygalacturonase [EC:3.2.1.15]	gi|947128926|gb|KRH76780.1|//hypothetical protein GLYMA_01G173900 [Glycine max]
Glyma.01G179000.Wm82.a2.v1	2724	5.73667	11.84	1.04538	0.993028	Up	NA	GO:0016301//kinase activity	NA	K04733//interleukin-1 receptor-associated kinase 4 [EC:2.7.11.1];K04730//interleukin-1 receptor-associated kinase 1 [EC:2.7.11.1]	gi|571435878|ref|XP_003517256.2|//PREDICTED: lysM domain receptor-like kinase 4 [Glycine max]
Glyma.01G202200.Wm82.a2.v1	2039	1.40667	3.16667	1.17068	0.971696	Up	NA	NA	NA	NA	gi|947129401|gb|KRH77255.1|//hypothetical protein GLYMA_01G202200 [Glycine max]
Glyma.01G210500.Wm82.a2.v1	2081	0.926667	2.29	1.30523	0.980741	Up	NA	NA	NA	K14638//solute carrier family 15 (peptide/histidine transporter), member 3/4	gi|356497153|ref|XP_003517427.1|//PREDICTED: protein NRT1/ PTR FAMILY 6.3 [Glycine max]
Glyma.01G214400.Wm82.a2.v1	1096	1.29	2.60667	1.01484	0.935392	Up	GO:0044464//cell part	NA	NA	K00051//malate dehydrogenase (NADP+) [EC:1.1.1.82]	gi|356495641|ref|XP_003516683.1|//PREDICTED: expansin-A7-like [Glycine max]
Glyma.01G216600.Wm82.a2.v1	1994	2.93667	9.43333	1.68359	0.998123	Up	GO:0044464//cell part	GO:0015291//secondary active transmembrane transporter activity	GO:0015893//drug transport	K03327//multidrug resistance protein, MATE family	gi|356495653|ref|XP_003516689.1|//PREDICTED: protein DETOXIFICATION 49-like [Glycine max]
Glyma.02G009800.Wm82.a2.v1	1349	8.19667	17.24	1.07265	0.993576	Up	GO:0043231//intracellular membrane-bounded organelle	GO:0003676//nucleic acid binding	NA	K09422//myb proto-oncogene protein, plant	gi|351723951|ref|NP_001235761.1|//MYB transcription factor MYB76 [Glycine max]
Glyma.02G042700.Wm82.a2.v1	1100	1.08667	3.26667	1.58791	0.991643	Up	NA	NA	NA	NA	gi|947121493|gb|KRH69699.1|//hypothetical protein GLYMA_02G042700 [Glycine max]
Glyma.02G053600.Wm82.a2.v1	1812	2.17667	5.87	1.43124	0.977434	Up	NA	GO:0016462//pyrophosphatase activity;GO:0032559//adenyl ribonucleotide binding	NA	K08900//mitochondrial chaperone BCS1	gi|356502980|ref|XP_003520292.1|//PREDICTED: ATP-dependent zinc metalloprotease FtsH-like [Glycine max]
Glyma.02G080200.Wm82.a2.v1	2356	4.45	10.4033	1.22517	0.991604	Up	NA	NA	NA	K09286//EREBP-like factor	gi|955306469|ref|XP_014621193.1|//PREDICTED: ethylene-responsive transcription factor ABR1-like isoform X1 [Glycine max]
Glyma.02G083700.Wm82.a2.v1	430	676.67	1440.77	1.09032	0.999599	Up	NA	NA	NA	NA	gi|947122120|gb|KRH70326.1|//hypothetical protein GLYMA_02G083700 [Glycine max];gi|947122121|gb|KRH70327.1|//hypothetical protein GLYMA_02G083700 [Glycine max]
Glyma.02G094500.Wm82.a2.v1	859	18.5833	44.3067	1.25351	1	Up	GO:0044464//cell part	GO:0046914//transition metal ion binding	NA	K14841//ribosome biogenesis protein NSA1;K05747//Wiskott-Aldrich syndrome protein	gi|947122303|gb|KRH70509.1|//hypothetical protein GLYMA_02G094500 [Glycine max]
Glyma.02G125600.Wm82.a2.v1	2257	2.56667	5.67	1.14345	0.966614	Up	NA	NA	NA	K14487//auxin responsive GH3 gene family	gi|356499966|ref|XP_003518806.1|//PREDICTED: probable indole-3-acetic acid-amido synthetase GH3.1 [Glycine max]
Glyma.02G190900.Wm82.a2.v1	865	105.663	218.083	1.0454	0.997492	Up	NA	NA	NA	NA	gi|571440832|ref|XP_006575269.1|//PREDICTED: uncharacterized protein LOC102668122 [Glycine max]
Glyma.02G195900.Wm82.a2.v1	1257	14.0367	30.18	1.10439	0.998586	Up	NA	NA	NA	K10260//F-box and WD-40 domain protein 7;K01876//aspartyl-tRNA synthetase [EC:6.1.1.12];K08332	gi|356498679|ref|XP_003518177.1|//PREDICTED: E3 ubiquitin-protein ligase PUB23-like [Glycine max]
Glyma.02G208200.Wm82.a2.v1	1214	9.23667	19.4667	1.07556	0.990536	Up	NA	NA	NA	K14299//nucleoporin SEH1	gi|955308132|ref|XP_003518234.3|//PREDICTED: protein EXORDIUM-like [Glycine max]
Glyma.02G213500.Wm82.a2.v1	1477	0.856667	1.91	1.15677	0.975186	Up	NA	NA	NA	K07374//tubulin alpha	gi|356500760|ref|XP_003519199.1|//PREDICTED: AT-hook motif nuclear-localized protein 28-like [Glycine max]
Glyma.02G243300.Wm82.a2.v1	731	6.59	13.83	1.06945	0.991837	Up	NA	NA	NA	NA	gi|947124757|gb|KRH72963.1|//hypothetical protein GLYMA_02G243300 [Glycine max]
Glyma.02G264200.Wm82.a2.v1	2092	0.603333	1.64333	1.4456	0.989722	Up	NA	GO:0016874//ligase activity	NA	K08332	gi|356499213|ref|XP_003518436.1|//PREDICTED: U-box domain-containing protein 13-like [Glycine max]
Glyma.02G270500.Wm82.a2.v1	970	1.17667	3.15333	1.42217	0.99269	Up	NA	NA	NA	NA	gi|947125183|gb|KRH73389.1|//hypothetical protein GLYMA_02G270500 [Glycine max]
Glyma.02G270600.Wm82.a2.v1	1025	1.62	3.65	1.1719	0.991652	Up	NA	NA	NA	NA	gi|321172984|gb|ADW77276.1|//CLE22 protein [Glycine max]
Glyma.02G284800.Wm82.a2.v1	2277	3.9	10.83	1.47349	0.993663	Up	NA	NA	NA	K00924;K01381//saccharopepsin [EC:3.4.23.25]	gi|947125419|gb|KRH73625.1|//hypothetical protein GLYMA_02G284800 [Glycine max]
Glyma.03G015800.Wm82.a2.v1	832	7.18333	18.35	1.35305	0.994812	Up	NA	NA	NA	NA	gi|947116884|gb|KRH65133.1|//hypothetical protein GLYMA_03G015800 [Glycine max]
Glyma.03G016400.Wm82.a2.v1	1094	6.64667	13.7233	1.04593	0.984855	Up	NA	NA	NA	NA	gi|356506296|ref|XP_003521921.1|//PREDICTED: uncharacterized protein LOC100807334 [Glycine max]
Glyma.03G024200.Wm82.a2.v1	1192	3.32667	8.48333	1.35055	0.983165	Up	NA	NA	NA	K01183//chitinase [EC:3.2.1.14]	gi|356505863|ref|XP_003521709.1|//PREDICTED: ruBisCO-associated protein-like [Glycine max]
Glyma.03G024800.Wm82.a2.v1	658	0.52	1.56	1.58496	0.944885	Up	NA	NA	NA	K01183//chitinase [EC:3.2.1.14]	gi|571447466|ref|XP_006577396.1|//PREDICTED: chitinase 1-like [Glycine max]
Glyma.03G039800.Wm82.a2.v1	1386	0.623333	1.55	1.31419	0.915077	Up	NA	GO:0046872//metal ion binding;GO:0003824//catalytic activity	GO:0008152//metabolic process;GO:0006950//response to stress	K00430//peroxidase [EC:1.11.1.7]	gi|955314152|ref|XP_003522126.3|//PREDICTED: cationic peroxidase 1 [Glycine max]
Glyma.03G040900.Wm82.a2.v1	1013	0.636667	1.37333	1.10907	0.954581	Up	NA	NA	NA	NA	gi|947117255|gb|KRH65504.1|//hypothetical protein GLYMA_03G040900 [Glycine max]
Glyma.03G057100.Wm82.a2.v1	1377	0.506667	1.19333	1.23589	0.963029	Up	NA	GO:0003824//catalytic activity	GO:0008152//metabolic process	K05277//leucoanthocyanidin dioxygenase [EC:1.14.11.19]	gi|955311010|ref|XP_003520449.3|//PREDICTED: leucoanthocyanidin dioxygenase [Glycine max]
Glyma.03G088800.Wm82.a2.v1	1639	6.4	15.0767	1.23617	0.989687	Up	NA	NA	NA	K08286//protein-serine/threonine kinase [EC:2.7.11.-]	gi|571444909|ref|XP_006576647.1|//PREDICTED: serine/threonine-protein kinase OXI1-like [Glycine max]
Glyma.03G094700.Wm82.a2.v1	1178	0.75	3.45667	2.20442	0.999926	Up	NA	NA	NA	K13434//pathogenesis-related genes transcriptional activator PTI6	gi|356503125|ref|XP_003520362.1|//PREDICTED: pathogenesis-related genes transcriptional activator PTI6-like [Glycine max]
Glyma.03G095200.Wm82.a2.v1	587	0.663333	1.65667	1.32048	0.97162	Up	NA	NA	NA	NA	gi|734314362|gb|KHN01745.1|//hypothetical protein glysoja_043874 [Glycine soja]
Glyma.03G099200.Wm82.a2.v1	812	0.746667	1.55333	1.05683	0.946637	Up	NA	NA	NA	K07466//replication factor A1	gi|955328765|ref|XP_006584365.2|//PREDICTED: uncharacterized protein LOC102667453 [Glycine max]
Glyma.03G111700.Wm82.a2.v1	1063	2.64667	5.31667	1.00635	0.980421	Up	NA	NA	NA	K09286//EREBP-like factor	gi|356504573|ref|XP_003521070.1|//PREDICTED: ethylene-responsive transcription factor 13 [Glycine max]
Glyma.03G124100.Wm82.a2.v1	201	0.39	1.10667	1.50467	0.956336	Up	NA	NA	NA	K05868//cyclin B	gi|947118470|gb|KRH66719.1|//hypothetical protein GLYMA_03G124100 [Glycine max]
Glyma.03G132900.Wm82.a2.v1	1284	1.12667	2.30333	1.03166	0.888235	Up	GO:0043231//intracellular membrane-bounded organelle	GO:0008422//beta-glucosidase activity;GO:0043167//ion binding	GO:0006950//response to stress;GO:0044238//primary metabolic process	K15429//tRNA (guanine37-N1)-methyltransferase [EC:2.1.1.228];K19619//tyrosyl-DNA phosphodiesterase 2 [EC:3.1.4.-];K13098//RNA-binding protein FUS	gi|356504752|ref|XP_003521159.1|//PREDICTED: glucan endo-1,3-beta-glucosidase-like [Glycine max]
Glyma.03G157700.Wm82.a2.v1	2763	14.7667	30.32	1.03793	0.994258	Up	GO:0031224//intrinsic component of membrane	GO:0046873//metal ion transmembrane transporter activity;GO:0032559//adenyl ribonucleotide binding;GO:0019829//cation-transporting ATPase activity	GO:0009206//purine ribonucleoside triphosphate biosynthetic process;GO:0006816//calcium ion transport	K01537//Ca2+-transporting ATPase [EC:3.6.3.8]	gi|955314046|ref|XP_003521262.2|//PREDICTED: calcium-transporting ATPase 12, plasma membrane-type-like, partial [Glycine max]
Glyma.03G161900.Wm82.a2.v1	105	0.01	1.05667	6.72338	1	Up	NA	NA	NA	NA	gi|593798984|ref|XP_007162530.1|//hypothetical protein PHAVU_001G159700g [Phaseolus vulgaris]
Glyma.03G173300.Wm82.a2.v1	888	11.5633	25.7333	1.15408	0.980817	Up	GO:0044464//cell part	GO:0046914//transition metal ion binding	NA	K14841//ribosome biogenesis protein NSA1	gi|351721114|ref|NP_001235663.1|//uncharacterized protein LOC100526897 [Glycine max]
Glyma.03G181600.Wm82.a2.v1	2426	3.59	7.59333	1.08075	0.964813	Up	GO:0044424//intracellular part	GO:0016840//carbon-nitrogen lyase activity	GO:0006558//L-phenylalanine metabolic process	K10775//phenylalanine ammonia-lyase [EC:4.3.1.24]	gi|356505232|ref|XP_003521396.1|//PREDICTED: phenylalanine ammonia-lyase 1-like [Glycine max]
Glyma.03G188300.Wm82.a2.v1	775	1.09667	2.57667	1.23238	0.942611	Up	NA	NA	NA	NA	gi|356505291|ref|XP_003521425.1|//PREDICTED: olee1-like protein [Glycine max]
Glyma.03G215900.Wm82.a2.v1	1917	0.41	1.15667	1.49628	0.948323	Up	NA	NA	NA	K01051//pectinesterase [EC:3.1.1.11]	gi|356505592|ref|XP_003521574.1|//PREDICTED: pectinesterase-like [Glycine max]
Glyma.04G040100.Wm82.a2.v1	1723	19.5833	39.5733	1.0149	0.994992	Up	NA	GO:0016746//transferase activity, transferring acyl groups	NA	K13065//shikimate O-hydroxycinnamoyltransferase [EC:2.3.1.133];K11714//rhamnogalacturonan II specific xylosyltransferase [EC:2.4.2.-]	gi|83853812|gb|ABC47845.1|//N-hydroxycinnamoyl/benzoyltransferase 3 [Glycine max]
Glyma.04G044900.Wm82.a2.v1	2291	33.45	78.27	1.22645	1	Up	NA	NA	NA	NA	gi|356510542|ref|XP_003523996.1|//PREDICTED: zinc finger protein ZAT10-like [Glycine max]
Glyma.04G079600.Wm82.a2.v1	1391	1.07333	2.40333	1.16294	0.976494	Up	NA	NA	NA	K06699//proteasome activator subunit 4;K12472//epidermal growth factor receptor substrate 15	gi|356507867|ref|XP_003522684.1|//PREDICTED: dehydration-responsive protein RD22 [Glycine max]
Glyma.04G092100.Wm82.a2.v1	1161	5.39333	17.35	1.68569	0.999998	Up	GO:0016020//membrane	NA	GO:0006810//transport	K15104//solute carrier family 25 (mitochondrial oxoglutarate transporter), member 11	gi|356508003|ref|XP_003522752.1|//PREDICTED: mitochondrial uncoupling protein 4 [Glycine max]
Glyma.04G097300.Wm82.a2.v1	312	0.876667	2.15	1.29424	0.894853	Up	NA	GO:0003824//catalytic activity	NA	K00799//glutathione S-transferase [EC:2.5.1.18]	gi|955315884|ref|XP_014630064.1|//PREDICTED: LOW QUALITY PROTEIN: glutathione transferase GST 23-like [Glycine max]
Glyma.04G098000.Wm82.a2.v1	1390	3.45667	7.22333	1.06328	0.982428	Up	NA	NA	NA	NA	gi|955315892|ref|XP_003522777.3|//PREDICTED: putative clathrin assembly protein At4g40080 [Glycine max]
Glyma.04G100300.Wm82.a2.v1	1316	9.14333	22.47	1.29721	0.99639	Up	NA	NA	NA	K14299//nucleoporin SEH1	gi|947114021|gb|KRH62323.1|//hypothetical protein GLYMA_04G100300 [Glycine max]
Glyma.04G162400.Wm82.a2.v1	2396	2.02667	4.16667	1.03978	0.976353	Up	NA	NA	NA	K07195//exocyst complex component 7	gi|955316621|ref|XP_014630205.1|//PREDICTED: exocyst complex component EXO70A1-like [Glycine max]
Glyma.04G171900.Wm82.a2.v1	727	0.973333	2.53667	1.38193	0.976368	Up	NA	NA	NA	K08200//MFS transporter, OCT family, solute carrier family 22 (organic cation transporter), member 3;K08202//MFS transporter, OCT family, solute carrier family 22 (organic cation transporter), member 4/5	gi|947115072|gb|KRH63374.1|//hypothetical protein GLYMA_04G171900 [Glycine max]
Glyma.04G197400.Wm82.a2.v1	1428	1.22	2.52333	1.04845	0.962833	Up	NA	NA	NA	K10781//fatty acyl-ACP thioesterase B [EC:3.1.2.14 3.1.2.21]	gi|356507370|ref|XP_003522440.1|//PREDICTED: palmitoyl-acyl carrier protein thioesterase, chloroplastic-like [Glycine max]
Glyma.04G217400.Wm82.a2.v1	1173	1.12	3.69667	1.72273	0.992127	Up	NA	NA	NA	K09286//EREBP-like factor	gi|356509018|ref|XP_003523249.1|//PREDICTED: ethylene-responsive transcription factor ABR1 [Glycine max]
Glyma.04G230400.Wm82.a2.v1	661	0.513333	1.19	1.21299	0.961024	Up	NA	NA	NA	NA	gi|255629841|gb|ACU15271.1|//unknown [Glycine max]
Glyma.04G238300.Wm82.a2.v1	1763	0.64	1.41333	1.14296	0.962527	Up	NA	NA	NA	K13425//WRKY transcription factor 22;K16225//probable WRKY transcription factor 52	gi|356509299|ref|XP_003523388.1|//PREDICTED: probable WRKY transcription factor 30 [Glycine max]
Glyma.04G242400.Wm82.a2.v1	1396	21.4333	56.8167	1.40646	0.99552	Up	NA	NA	NA	NA	gi|356507612|ref|XP_003522558.1|//PREDICTED: uncharacterized protein LOC100817862 [Glycine max]
Glyma.04G251400.Wm82.a2.v1	1786	2.20333	4.74667	1.10723	0.989479	Up	NA	NA	NA	K09286//EREBP-like factor	gi|947116406|gb|KRH64708.1|//hypothetical protein GLYMA_04G251400 [Glycine max]
Glyma.05G019200.Wm82.a2.v1	1806	3.02667	7.7	1.34713	0.990729	Up	NA	NA	NA	K00517	gi|571453357|ref|XP_006579491.1|//PREDICTED: cytochrome P450 78A5-like [Glycine max]
Glyma.05G042200.Wm82.a2.v1	1131	93.02	198.16	1.09105	1	Up	NA	NA	NA	K01517//manganese-dependent ADP-ribose/CDP-alcohol diphosphatase [EC:3.6.1.13 3.6.1.16 3.6.1.53]	gi|356513785|ref|XP_003525590.1|//PREDICTED: high-affinity nitrate transporter 3.1-like [Glycine max]
Glyma.05G064200.Wm82.a2.v1	1863	1.35333	2.75333	1.02466	0.971317	Up	NA	GO:0016787//hydrolase activity	NA	K16818//phospholipase A1 [EC:3.1.1.32]	gi|356510748|ref|XP_003524096.1|//PREDICTED: phospholipase A1-Ibeta2, chloroplastic-like [Glycine max]
Glyma.05G072400.Wm82.a2.v1	246	0.443333	1.10333	1.3154	0.930299	Up	NA	NA	NA	NA	gi|947109287|gb|KRH57613.1|//hypothetical protein GLYMA_05G072400 [Glycine max]
Glyma.05G089800.Wm82.a2.v1	159	0.256667	1.13333	2.1426	0.940176	Up	NA	NA	NA	NA	gi|947109549|gb|KRH57875.1|//hypothetical protein GLYMA_05G089800 [Glycine max]
Glyma.05G161900.Wm82.a2.v1	1434	1.15667	3.02333	1.38617	0.975481	Up	NA	NA	NA	K19519//transforming growth factor-beta-induced protein;K06464;K03456//serine/threonine-protein phosphatase 2A regulatory subunit A;K06588//null	gi|358248402|ref|NP_001239620.1|//uncharacterized protein LOC100796929 precursor [Glycine max]
Glyma.05G175400.Wm82.a2.v1	1020	1.14667	2.39667	1.06358	0.966381	Up	NA	GO:0046914//transition metal ion binding	NA	K19041//E3 ubiquitin-protein ligase RNF38/44 [EC:2.3.2.27];K10664//E3 ubiquitin-protein ligase ATL6/9/15/31/42/55 [EC:2.3.2.27]	gi|947110955|gb|KRH59281.1|//hypothetical protein GLYMA_05G175400 [Glycine max]
Glyma.05G194300.Wm82.a2.v1	171	0.46	1.26333	1.45753	0.926672	Up	NA	NA	NA	NA	gi|947111279|gb|KRH59605.1|//hypothetical protein GLYMA_05G194300 [Glycine max]
Glyma.05G206800.Wm82.a2.v1	117	0.196667	1.91333	3.28226	0.984034	Up	NA	NA	NA	NA	gi|947111532|gb|KRH59858.1|//hypothetical protein GLYMA_05G206800 [Glycine max]
Glyma.05G212300.Wm82.a2.v1	1117	0.896667	2.07	1.20699	0.948218	Up	NA	NA	GO:0008152//metabolic process	K03239//translation initiation factor eIF-2B subunit alpha	gi|358249034|ref|NP_001239726.1|//uncharacterized protein LOC100782098 [Glycine max]
Glyma.05G215700.Wm82.a2.v1	744	1.54667	3.44	1.15325	0.963936	Up	NA	NA	NA	NA	gi|571456951|ref|XP_006580532.1|//PREDICTED: uncharacterized protein LOC102670105 [Glycine max]
Glyma.05G220500.Wm82.a2.v1	1733	0.606667	1.62667	1.42294	0.972243	Up	NA	GO:0005506//iron ion binding;GO:0016491//oxidoreductase activity	GO:0008152//metabolic process	K07437//cytochrome P450 family 26 subfamily A	gi|356513241|ref|XP_003525322.1|//PREDICTED: beta-amyrin 28-oxidase [Glycine max]
Glyma.05G238400.Wm82.a2.v1	567	0.46	1.02	1.14886	0.925895	Up	NA	NA	NA	K13448//calcium-binding protein CML	gi|356511295|ref|XP_003524362.1|//PREDICTED: probable calcium-binding protein CML25 [Glycine max]
Glyma.06G032500.Wm82.a2.v1	1238	11.1733	27.7667	1.31329	0.99907	Up	GO:0044424//intracellular part	GO:0016861//intramolecular oxidoreductase activity, interconverting aldoses and ketoses	GO:0006007//glucose catabolic process	K01810//glucose-6-phosphate isomerase [EC:5.3.1.9]	gi|947103476|gb|KRH51859.1|//hypothetical protein GLYMA_06G032500 [Glycine max]
Glyma.06G037400.Wm82.a2.v1	153	0.653333	1.98333	1.60204	0.989551	Up	NA	NA	NA	NA	gi|947103570|gb|KRH51953.1|//hypothetical protein GLYMA_06G037400 [Glycine max]
Glyma.06G045400.Wm82.a2.v1	2251	26.94	55.5267	1.04343	0.998023	Up	NA	NA	NA	NA	gi|356514469|ref|XP_003525928.1|//PREDICTED: zinc finger protein ZAT10 [Glycine max]
Glyma.06G046800.Wm82.a2.v1	771	19.2433	45.13	1.22973	0.998518	Up	NA	NA	NA	NA	gi|571458934|ref|XP_006581269.1|//PREDICTED: uncharacterized protein LOC102659758 [Glycine max]
Glyma.06G061900.Wm82.a2.v1	1545	0.896667	2.21	1.3014	0.981283	Up	NA	NA	NA	K18835//WRKY transcription factor 2;K13424//WRKY transcription factor 33;K18834//WRKY transcription factor 1	gi|955322826|ref|XP_014631599.1|//PREDICTED: WRKY17 protein isoform X1 [Glycine max]
Glyma.06G068000.Wm82.a2.v1	2693	1.67667	3.65667	1.12493	0.984825	Up	NA	NA	NA	NA	gi|356518248|ref|XP_003527791.1|//PREDICTED: uncharacterized protein LOC100790631 [Glycine max]
Glyma.06G079700.Wm82.a2.v1	631	0.596667	1.2	1.00804	0.913342	Up	NA	NA	NA	NA	gi|947104252|gb|KRH52635.1|//hypothetical protein GLYMA_06G079700 [Glycine max]
Glyma.06G124400.Wm82.a2.v1	750	4.5	9.04	1.0064	0.97797	Up	NA	NA	NA	NA	gi|947105037|gb|KRH53420.1|//hypothetical protein GLYMA_06G124400 [Glycine max]
Glyma.06G148400.Wm82.a2.v1	1620	2.02333	4.97667	1.29845	0.994288	Up	NA	NA	NA	K09286//EREBP-like factor	gi|356518730|ref|XP_003528031.1|//PREDICTED: ethylene-responsive transcription factor ERF110-like [Glycine max]
Glyma.06G234400.Wm82.a2.v1	174	0.336667	1.12333	1.73839	0.898699	Up	NA	NA	NA	NA	gi|947106781|gb|KRH55164.1|//hypothetical protein GLYMA_06G234400 [Glycine max]
Glyma.06G268400.Wm82.a2.v1	285	1.04667	3.38667	1.69406	0.948326	Up	NA	NA	NA	NA	gi|571464824|ref|XP_006583179.1|//PREDICTED: chaperone protein DnaJ isoform X3 [Glycine max]
Glyma.06G286200.Wm82.a2.v1	1203	1.59667	4.06	1.34642	0.990896	Up	NA	NA	NA	K13262//isoflavone-7-O-methyltransferase [EC:2.1.1.150];K16040//trans-resveratrol di-O-methyltransferase [EC:2.1.1.240]	gi|356517460|ref|XP_003527405.1|//PREDICTED: trans-resveratrol di-O-methyltransferase-like [Glycine max]
Glyma.06G290000.Wm82.a2.v1	1358	13.3733	31.7533	1.24755	0.994879	Up	NA	NA	NA	K09286//EREBP-like factor	gi|356517496|ref|XP_003527423.1|//PREDICTED: ethylene-responsive transcription factor 9-like [Glycine max]
Glyma.06G294400.Wm82.a2.v1	2345	1.47	3.48	1.24327	0.976118	Up	NA	NA	NA	K19626//inversin;K15502//serine/threonine-protein phosphatase 6 regulatory ankyrin repeat subunit A;K06694//26S proteasome non-ATPase regulatory subunit 10;K10406//kinesin family member C2/C3	gi|955327323|ref|XP_014632645.1|//PREDICTED: protein ACCELERATED CELL DEATH 6-like [Glycine max]
Glyma.06G321600.Wm82.a2.v1	1953	2.35333	5.05667	1.10348	0.98188	Up	NA	GO:0003824//catalytic activity;GO:0050662//coenzyme binding	GO:0008152//metabolic process	NA	gi|947108012|gb|KRH56395.1|//hypothetical protein GLYMA_06G321600 [Glycine max]
Glyma.07G092000.Wm82.a2.v1	1827	1.65667	3.69	1.15534	0.989957	Up	NA	NA	NA	K00162//pyruvate dehydrogenase E1 component beta subunit [EC:1.2.4.1];K13126//polyadenylate-binding protein;K05941//glutathione gamma-glutamylcysteinyltransferase [EC:2.3.2.15]	gi|571465588|ref|XP_006583410.1|//PREDICTED: NAC domain-containing protein 92-like [Glycine max]
Glyma.07G103800.Wm82.a2.v1	848	9.25667	22.8633	1.30447	0.994104	Up	NA	NA	NA	K08488//syntaxin 7	gi|571465774|ref|XP_006583469.1|//PREDICTED: protein YLS9-like [Glycine max]
Glyma.07G106000.Wm82.a2.v1	1314	2.01	4.29667	1.09602	0.960946	Up	NA	NA	NA	K10260//F-box and WD-40 domain protein 7;K01876//aspartyl-tRNA synthetase [EC:6.1.1.12];K08332	gi|356522898|ref|XP_003530079.1|//PREDICTED: U-box domain-containing protein 21-like [Glycine max]
Glyma.07G108400.Wm82.a2.v1	2750	0.586667	1.19667	1.02841	0.943804	Up	NA	NA	NA	K04733//interleukin-1 receptor-associated kinase 4 [EC:2.7.11.1]	gi|356523093|ref|XP_003530176.1|//PREDICTED: putative receptor protein kinase ZmPK1 [Glycine max]
Glyma.07G118200.Wm82.a2.v1	1847	0.52	2.15	2.04775	0.964426	Up	NA	NA	NA	K10717//cytokinin trans-hydroxylase	gi|356522976|ref|XP_003530118.1|//PREDICTED: cytochrome P450 714C2-like [Glycine max]
Glyma.07G133900.Wm82.a2.v1	2048	0.45	1.09333	1.28074	0.993738	Up	GO:0005576//extracellular region	GO:0016682//oxidoreductase activity, acting on diphenols and related substances as donors, oxygen as acceptor;GO:0046914//transition metal ion binding	GO:0009808//lignin metabolic process	K05909//laccase [EC:1.10.3.2]	gi|356523165|ref|XP_003530212.1|//PREDICTED: laccase-17-like [Glycine max]
Glyma.07G135400.Wm82.a2.v1	2437	0.836667	1.73333	1.05082	0.965058	Up	GO:0044464//cell part	GO:0030246//carbohydrate binding;GO:0032559//adenyl ribonucleotide binding;GO:0004672//protein kinase activity;GO:0004871//signal transducer activity	GO:0006464//cellular protein modification process	K04730//interleukin-1 receptor-associated kinase 1 [EC:2.7.11.1]	gi|356520929|ref|XP_003529112.1|//PREDICTED: L-type lectin-domain containing receptor kinase IV.1-like [Glycine max]
Glyma.07G150900.Wm82.a2.v1	1357	1.65333	3.54333	1.09973	0.963526	Up	NA	GO:0003824//catalytic activity	GO:0008152//metabolic process	K05277//leucoanthocyanidin dioxygenase [EC:1.14.11.19]	gi|356521024|ref|XP_003529158.1|//PREDICTED: leucoanthocyanidin dioxygenase [Glycine max]
Glyma.07G183800.Wm82.a2.v1	237	1.29667	3.09333	1.25435	0.963857	Up	NA	NA	NA	NA	gi|947101362|gb|KRH49854.1|//hypothetical protein GLYMA_07G183800 [Glycine max]
Glyma.07G204800.Wm82.a2.v1	1466	1.13	2.44	1.11056	0.960875	Up	NA	NA	NA	K16818//phospholipase A1 [EC:3.1.1.32]	gi|356519643|ref|XP_003528480.1|//PREDICTED: phospholipase A1-IIgamma-like [Glycine max]
Glyma.07G219800.Wm82.a2.v1	1028	0.693333	1.48333	1.09722	0.964664	Up	NA	NA	NA	K13466//EIX receptor 1/2;K19613//leucine-rich repeat protein SHOC2;K04506//E3 ubiquitin-protein ligase SIAH1 [EC:2.3.2.27]	gi|947101900|gb|KRH50392.1|//hypothetical protein GLYMA_07G219800 [Glycine max]
Glyma.08G018300.Wm82.a2.v1	1379	8.04	16.7633	1.06004	0.992045	Up	NA	NA	NA	K13426//WRKY transcription factor 29;K13425//WRKY transcription factor 22	gi|571469509|ref|XP_006584734.1|//PREDICTED: probable WRKY transcription factor 29 [Glycine max]
Glyma.08G047700.Wm82.a2.v1	228	0.01	1.02667	6.68182	1	Up	NA	NA	NA	K11111//telomeric repeat-binding factor 2	gi|947093155|gb|KRH41740.1|//hypothetical protein GLYMA_08G047700 [Glycine max]
Glyma.08G066300.Wm82.a2.v1	1140	2.63333	10.4667	1.99084	0.996868	Up	NA	NA	NA	K01410//mitochondrial intermediate peptidase [EC:3.4.24.59]	gi|947093478|gb|KRH42063.1|//hypothetical protein GLYMA_08G066300 [Glycine max]
Glyma.08G078100.Wm82.a2.v1	568	2.00667	4.58667	1.19265	0.965247	Up	NA	NA	NA	K13424//WRKY transcription factor 33;K18834//WRKY transcription factor 1	gi|947093658|gb|KRH42243.1|//hypothetical protein GLYMA_08G078100 [Glycine max]
Glyma.08G100400.Wm82.a2.v1	1975	3.09667	7.02667	1.18212	0.980673	Up	NA	NA	NA	K16818//phospholipase A1 [EC:3.1.1.32]	gi|356528230|ref|XP_003532708.1|//PREDICTED: phospholipase A1-Igamma1, chloroplastic [Glycine max]
Glyma.08G105500.Wm82.a2.v1	1297	1.01333	2.32333	1.19709	0.963599	Up	GO:0043231//intracellular membrane-bounded organelle	GO:0003677//DNA binding;GO:0001071//nucleic acid binding transcription factor activity	GO:0006351//transcription, DNA-templated	K09264//MADS-box transcription factor, plant	gi|571470842|ref|XP_006585130.1|//PREDICTED: MADS-box transcription factor 1-like isoform X2 [Glycine max];gi|571470844|ref|XP_006585131.1|//PREDICTED: MADS-box transcription factor 1-like isoform X3 [Glycine max];gi|571470840|ref|XP_006585129.1|//PREDICTED: MADS-box transcription factor 1-like isoform X1 [Glycine max];gi|571470846|ref|XP_006585132.1|//PREDICTED: MADS-box transcription factor 1-l…
Glyma.08G157900.Wm82.a2.v1	1218	0.57	1.2	1.074	0.968441	Up	NA	NA	NA	NA	gi|734386067|gb|KHN24831.1|//hypothetical protein glysoja_046409, partial [Glycine soja]
Glyma.08G189600.Wm82.a2.v1	3004	5.01333	10.7833	1.10496	0.989203	Up	GO:0044424//intracellular part	GO:0016702//oxidoreductase activity, acting on single donors with incorporation of molecular oxygen, incorporation of two atoms of oxygen;GO:0046914//transition metal ion binding	GO:0006633//fatty acid biosynthetic process	K15718//linoleate 9S-lipoxygenase [EC:1.13.11.58]	gi|947095510|gb|KRH44095.1|//hypothetical protein GLYMA_08G189600 [Glycine max]
Glyma.08G200100.Wm82.a2.v1	1122	0.756667	1.60667	1.08634	0.942889	Up	NA	GO:0016791//phosphatase activity	NA	K02866//large subunit ribosomal protein L10e;K11340//actin-like protein 6A	gi|359806656|ref|NP_001241536.1|//stem 31 kDa glycoprotein precursor [Glycine max];gi|947095678|gb|KRH44263.1|//hypothetical protein GLYMA_08G200100 [Glycine max]
Glyma.08G230400.Wm82.a2.v1	782	1.33	2.93667	1.14275	0.969802	Up	NA	NA	GO:0006950//response to stress	K01807//ribose 5-phosphate isomerase A [EC:5.3.1.6]	gi|351727066|ref|NP_001236380.1|//uncharacterized protein LOC100500325 [Glycine max]
Glyma.08G318400.Wm82.a2.v1	1515	0.553333	1.21	1.12879	0.979246	Up	NA	NA	NA	K17604//zinc finger SWIM domain-containing protein 3;K01188//beta-glucosidase [EC:3.2.1.21];K00679//phospholipid:diacylglycerol acyltransferase [EC:2.3.1.158];K10396//kinesin family member 5;K01206//alpha-L-fucosidase [EC:3.2.1.51];K10960//geranylgeranyl diphosphate/geranylgeranyl-bacteriochlorophyllide a reductase [EC:1.3.1.83 1.3.1.111]	gi|947097624|gb|KRH46209.1|//hypothetical protein GLYMA_08G318400 [Glycine max];gi|356527064|ref|XP_003532134.1|//PREDICTED: GDSL esterase/lipase At5g55050 [Glycine max]
Glyma.08G320200.Wm82.a2.v1	1825	7.6	15.6567	1.04271	0.994008	Up	NA	NA	NA	K10268//F-box and leucine-rich repeat protein 2/20;K13424//WRKY transcription factor 33;K18834//WRKY transcription factor 1	gi|955337952|ref|XP_006586574.2|//PREDICTED: WRKY transcription factor 6-like isoform X1 [Glycine max]
Glyma.08G338900.Wm82.a2.v1	2211	0.646667	3.11667	2.26891	0.988283	Up	NA	GO:0016740//transferase activity	NA	K08237//hydroquinone glucosyltransferase [EC:2.4.1.218]	gi|947097928|gb|KRH46513.1|//hypothetical protein GLYMA_08G338900, partial [Glycine max]
Glyma.09G034900.Wm82.a2.v1	788	1.90667	4.65667	1.28824	0.999664	Up	NA	NA	NA	K01206//alpha-L-fucosidase [EC:3.2.1.51];K10960//geranylgeranyl diphosphate/geranylgeranyl-bacteriochlorophyllide a reductase [EC:1.3.1.83 1.3.1.111]	gi|947088298|gb|KRH36963.1|//hypothetical protein GLYMA_09G034900 [Glycine max]
Glyma.09G038600.Wm82.a2.v1	2691	3.53	7.58	1.10253	0.969639	Up	NA	NA	NA	K15920//beta-D-xylosidase 4 [EC:3.2.1.37]	gi|955340041|ref|XP_003533205.3|//PREDICTED: beta-D-xylosidase 1-like [Glycine max];gi|947088349|gb|KRH37014.1|//hypothetical protein GLYMA_09G038600 [Glycine max]
Glyma.09G038800.Wm82.a2.v1	1145	1.88667	3.82333	1.01899	0.961372	Up	NA	NA	NA	NA	gi|356529257|ref|XP_003533212.1|//PREDICTED: uncharacterized protein LOC100817970 [Glycine max]
Glyma.09G049300.Wm82.a2.v1	1822	1.16	4.14333	1.83667	0.99714	Up	NA	GO:0005506//iron ion binding;GO:0016491//oxidoreductase activity	GO:0008152//metabolic process	K13260//isoflavone 2'-hydroxylase [EC:1.14.13.89]	gi|734390218|gb|KHN26597.1|//Isoflavone 2'-hydroxylase [Glycine soja]
Glyma.09G072000.Wm82.a2.v1	1243	3.12333	10.25	1.71447	0.99089	Up	NA	NA	NA	K09286//EREBP-like factor	gi|356530453|ref|XP_003533795.1|//PREDICTED: ethylene-responsive transcription factor ERF017-like [Glycine max]
Glyma.09G094400.Wm82.a2.v1	1812	0.796667	2.48	1.63829	0.991844	Up	NA	GO:0005515//protein binding;GO:0008168//methyltransferase activity	GO:0006730//one-carbon metabolic process	K13262//isoflavone-7-O-methyltransferase [EC:2.1.1.150]	gi|356530609|ref|XP_003533873.1|//PREDICTED: isoflavone-7-O-methyltransferase 6-like [Glycine max]
Glyma.09G094600.Wm82.a2.v1	949	1.69333	5.38333	1.66863	0.989735	Up	NA	GO:0005515//protein binding;GO:0008168//methyltransferase activity	GO:0006730//one-carbon metabolic process	K13262//isoflavone-7-O-methyltransferase [EC:2.1.1.150];K13259//2,7,4'-trihydroxyisoflavanone 4'-O-methyltransferase / isoflavone 4'-O-methyltransferase [EC:2.1.1.212 2.1.1.46]	gi|947089197|gb|KRH37862.1|//hypothetical protein GLYMA_09G094600 [Glycine max];gi|571477009|ref|XP_006587135.1|//PREDICTED: isoflavone-7-O-methyltransferase 6-like [Glycine max]
Glyma.09G099900.Wm82.a2.v1	3209	1.32333	3.54333	1.42093	0.999998	Up	NA	NA	NA	K04733//interleukin-1 receptor-associated kinase 4 [EC:2.7.11.1]	gi|955340766|ref|XP_006587157.2|//PREDICTED: probable LRR receptor-like serine/threonine-protein kinase At1g56130 isoform X1 [Glycine max];gi|955340768|ref|XP_014617538.1|//PREDICTED: probable LRR receptor-like serine/threonine-protein kinase At1g56130 isoform X2 [Glycine max]
Glyma.09G111800.Wm82.a2.v1	1105	7.75667	17.1133	1.14161	0.994808	Up	NA	NA	NA	NA	gi|356530703|ref|XP_003533920.1|//PREDICTED: VQ motif-containing protein 25-like [Glycine max]
Glyma.09G132600.Wm82.a2.v1	153	0.01	1.69667	7.40656	1	Up	NA	NA	NA	NA	gi|571529353|ref|XP_006599552.1|//PREDICTED: uncharacterized protein LOC100786067 [Glycine max]
Glyma.09G145000.Wm82.a2.v1	1116	1.76667	3.82	1.11254	0.943704	Up	NA	NA	NA	K06892//feruloyl-CoA ortho-hydroxylase [EC:1.14.11.-];K13229//2,4-dihydroxy-1,4-benzoxazin-3-one-glucoside dioxygenase [EC:1.14.20.2]	gi|947089919|gb|KRH38584.1|//hypothetical protein GLYMA_09G145000 [Glycine max]
Glyma.09G148400.Wm82.a2.v1	1941	4.77	13.9467	1.54786	0.993138	Up	NA	NA	NA	K15631//molybdenum cofactor sulfurtransferase [EC:2.8.1.9]	gi|356529304|ref|XP_003533235.1|//PREDICTED: molybdenum cofactor sulfurase-like [Glycine max]
Glyma.09G181000.Wm82.a2.v1	1210	0.55	1.15333	1.06831	0.978468	Up	NA	NA	NA	K08099//chlorophyllase [EC:3.1.1.14]	gi|356531186|ref|XP_003534159.1|//PREDICTED: chlorophyllase-1-like [Glycine max]
Glyma.09G181700.Wm82.a2.v1	654	2.47	4.99333	1.01549	0.886891	Up	NA	NA	NA	K04730//interleukin-1 receptor-associated kinase 1 [EC:2.7.11.1]	gi|947090488|gb|KRH39153.1|//hypothetical protein GLYMA_09G181700 [Glycine max]
Glyma.09G182100.Wm82.a2.v1	744	1.72333	4.34667	1.33471	0.987181	Up	NA	NA	NA	K04733//interleukin-1 receptor-associated kinase 4 [EC:2.7.11.1];K04730//interleukin-1 receptor-associated kinase 1 [EC:2.7.11.1]	gi|947090494|gb|KRH39159.1|//hypothetical protein GLYMA_09G182100 [Glycine max]
Glyma.09G182800.Wm82.a2.v1	207	1.17	3.17333	1.43949	0.936097	Up	NA	NA	NA	K18577//mannosylglycoprotein endo-beta-mannosidase [EC:3.2.1.152]	gi|947090500|gb|KRH39165.1|//hypothetical protein GLYMA_09G182800 [Glycine max]
Glyma.09G210400.Wm82.a2.v1	3595	1.02667	2.46667	1.26459	0.963622	Up	NA	NA	NA	K13457//disease resistance protein RPM1	gi|571478628|ref|XP_006587620.1|//PREDICTED: disease resistance protein RPM1-like [Glycine max]
Glyma.09G273500.Wm82.a2.v1	1786	3.42667	7.09333	1.04966	0.959482	Up	NA	NA	NA	K19355//mannan endo-1,4-beta-mannosidase [EC:3.2.1.78]	gi|571479629|ref|XP_003534636.2|//PREDICTED: mannan endo-1,4-beta-mannosidase 6-like [Glycine max]
Glyma.09G282600.Wm82.a2.v1	1107	7.28	14.7833	1.02196	0.99302	Up	NA	NA	NA	NA	gi|356532227|ref|XP_003534675.1|//PREDICTED: uncharacterized protein At5g23160-like [Glycine max]
Glyma.10G008600.Wm82.a2.v1	433	1.15333	2.57333	1.15783	0.974825	Up	NA	NA	NA	NA	gi|734312072|gb|KHN00311.1|//hypothetical protein glysoja_022915 [Glycine soja]
Glyma.10G010400.Wm82.a2.v1	1415	1.02667	2.65	1.36802	0.977678	Up	NA	NA	NA	K09422//myb proto-oncogene protein, plant	gi|356536671|ref|XP_003536860.1|//PREDICTED: transcription factor MYB108-like [Glycine max]
Glyma.10G023300.Wm82.a2.v1	2564	0.98	2.27	1.21184	0.975291	Up	NA	GO:0000166//nucleotide binding;GO:0032559//adenyl ribonucleotide binding;GO:0004672//protein kinase activity	GO:0006464//cellular protein modification process	K04733//interleukin-1 receptor-associated kinase 4 [EC:2.7.11.1]	gi|947083237|gb|KRH31958.1|//hypothetical protein GLYMA_10G023300 [Glycine max];gi|356535678|ref|XP_003536371.1|//PREDICTED: receptor-like cytosolic serine/threonine-protein kinase RBK2 [Glycine max]
Glyma.10G036600.Wm82.a2.v1	905	1.47667	3.29	1.15574	0.984614	Up	GO:0043231//intracellular membrane-bounded organelle	GO:0001071//nucleic acid binding transcription factor activity;GO:0003676//nucleic acid binding	GO:0006351//transcription, DNA-templated	K09286//EREBP-like factor	gi|359807434|ref|NP_001241134.1|//uncharacterized protein LOC100779173 [Glycine max]
Glyma.10G045300.Wm82.a2.v1	899	0.406667	1.09	1.42241	0.964204	Up	NA	GO:0005488//binding	NA	NA	gi|356536881|ref|XP_003536961.1|//PREDICTED: zinc finger protein ZAT11-like [Glycine max]
Glyma.10G046000.Wm82.a2.v1	2372	0.7	1.73667	1.31089	0.96551	Up	NA	NA	NA	K07195//exocyst complex component 7	gi|356536889|ref|XP_003536965.1|//PREDICTED: exocyst complex component EXO70A1-like [Glycine max]
Glyma.10G081900.Wm82.a2.v1	1302	15.4267	34.6033	1.16548	0.999789	Up	NA	NA	NA	K10260//F-box and WD-40 domain protein 7;K01876//aspartyl-tRNA synthetase [EC:6.1.1.12];K08332	gi|356537196|ref|XP_003537115.1|//PREDICTED: E3 ubiquitin-protein ligase PUB23-like [Glycine max]
Glyma.10G112900.Wm82.a2.v1	1338	0.01	2.13	7.73471	1	Up	NA	NA	NA	K13220//WW domain-binding protein 4	gi|356496424|ref|XP_003517068.1|//PREDICTED: WW domain-binding protein 4-like [Glycine max]
Glyma.10G164000.Wm82.a2.v1	817	0.603333	1.35	1.16193	0.968455	Up	NA	NA	NA	NA	gi|734358340|gb|KHN14833.1|//hypothetical protein glysoja_021006 [Glycine soja]
Glyma.10G172600.Wm82.a2.v1	2313	1.15333	2.48667	1.1084	0.963935	Up	NA	GO:0003824//catalytic activity	NA	NA	gi|947085533|gb|KRH34254.1|//hypothetical protein GLYMA_10G172600 [Glycine max];gi|571483425|ref|XP_003535395.2|//PREDICTED: uncharacterized protein LOC100811400 [Glycine max]
Glyma.10G213000.Wm82.a2.v1	1033	0.886667	2.66667	1.58857	0.983835	Up	NA	NA	NA	NA	gi|955346841|ref|XP_014618802.1|//PREDICTED: uncharacterized protein LOC102662800 isoform X1 [Glycine max]
Glyma.10G231600.Wm82.a2.v1	2385	11.19	24.6767	1.14094	0.990945	Up	NA	NA	NA	K13447//respiratory burst oxidase [EC:1.6.3.- 1.11.1.-]	gi|947086526|gb|KRH35247.1|//hypothetical protein GLYMA_10G231600 [Glycine max];gi|734377943|gb|KHN21778.1|//Ferric reduction oxidase 4 [Glycine soja]
Glyma.10G262600.Wm82.a2.v1	1260	0.57	1.42	1.31686	0.940153	Up	NA	NA	NA	K10260//F-box and WD-40 domain protein 7;K01876//aspartyl-tRNA synthetase [EC:6.1.1.12];K08332	gi|947087023|gb|KRH35744.1|//hypothetical protein GLYMA_10G262600 [Glycine max]
Glyma.10G266300.Wm82.a2.v1	887	7.53333	19.9167	1.40262	0.993966	Up	NA	NA	NA	NA	gi|356536232|ref|XP_003536643.1|//PREDICTED: uncharacterized protein LOC100794402 [Glycine max]
Glyma.10G285400.Wm82.a2.v1	893	6.14	19.22	1.6463	1	Up	NA	NA	NA	NA	gi|947087412|gb|KRH36133.1|//hypothetical protein GLYMA_10G285400 [Glycine max]
Glyma.10G285500.Wm82.a2.v1	300	5.39333	14.0333	1.37961	0.995775	Up	NA	NA	NA	NA	gi|947087413|gb|KRH36134.1|//hypothetical protein GLYMA_10G285500, partial [Glycine max]
Glyma.10G287400.Wm82.a2.v1	87	0.606667	1.78	1.5529	0.853262	Up	NA	NA	NA	NA	gi|947087437|gb|KRH36158.1|//hypothetical protein GLYMA_10G287400 [Glycine max]
Glyma.10G289400.Wm82.a2.v1	201	0.573333	1.63667	1.51331	0.876566	Up	NA	NA	NA	NA	gi|734414506|gb|KHN37337.1|//hypothetical protein glysoja_013552 [Glycine soja]
Glyma.10G297000.Wm82.a2.v1	418	303.767	659.177	1.1177	0.97639	Up	NA	NA	NA	NA	gi|947087624|gb|KRH36345.1|//hypothetical protein GLYMA_10G297000 [Glycine max]
Glyma.11G026300.Wm82.a2.v1	1605	1.77	8.46667	2.25804	1	Up	GO:0044464//cell part	GO:0015291//secondary active transmembrane transporter activity	GO:0015893//drug transport	K03327//multidrug resistance protein, MATE family	gi|356540464|ref|XP_003538709.1|//PREDICTED: protein DETOXIFICATION 49-like [Glycine max]
Glyma.11G031900.Wm82.a2.v1	574	5.39333	13.4567	1.31907	0.992019	Up	NA	NA	NA	NA	gi|255631091|gb|ACU15911.1|//unknown [Glycine max]
Glyma.11G040600.Wm82.a2.v1	1207	0.796667	2.01333	1.33754	0.975195	Up	NA	NA	NA	NA	gi|734408765|gb|KHN34872.1|//BON1-associated protein 2 [Glycine soja]
Glyma.11G062600.Wm82.a2.v1	1969	0.846667	1.77333	1.0666	0.94924	Up	NA	GO:0005506//iron ion binding;GO:0016491//oxidoreductase activity	GO:0008152//metabolic process	K17854//cytochrome P450 family 2 subfamily K;K13267//flavonoid 6-hydroxylase [EC:1.14.13.-];K14985//26-hydroxylase [EC:1.14.-.-];K15472//premnaspirodiene oxygenase [EC:1.14.13.121]	gi|734423104|gb|KHN42025.1|//Cytochrome P450 71D8 [Glycine soja]
Glyma.11G063200.Wm82.a2.v1	1905	1.59333	5.02	1.65564	0.994073	Up	NA	GO:0004672//protein kinase activity;GO:0004871//signal transducer activity	NA	K04733//interleukin-1 receptor-associated kinase 4 [EC:2.7.11.1];K04730//interleukin-1 receptor-associated kinase 1 [EC:2.7.11.1]	gi|947079805|gb|KRH28594.1|//hypothetical protein GLYMA_11G063200 [Glycine max]
Glyma.11G068800.Wm82.a2.v1	1683	0.66	1.38333	1.06761	0.978909	Up	NA	GO:0003676//nucleic acid binding	NA	NA	gi|955349603|ref|XP_014619365.1|//PREDICTED: zinc-finger homeodomain protein 6-like isoform X2 [Glycine max];gi|734423051|gb|KHN41972.1|//ZF-HD homeobox protein [Glycine soja]
Glyma.11G069100.Wm82.a2.v1	569	4.13	11.9333	1.53078	0.994793	Up	NA	NA	NA	K01184//polygalacturonase [EC:3.2.1.15]	gi|734423048|gb|KHN41969.1|//hypothetical protein glysoja_003709 [Glycine soja]
Glyma.11G129800.Wm82.a2.v1	1578	10.4767	22.2333	1.08554	0.994815	Up	NA	NA	NA	K01188//beta-glucosidase [EC:3.2.1.21]	gi|356541165|ref|XP_003539051.1|//PREDICTED: cyanogenic beta-glucosidase-like [Glycine max]
Glyma.11G132900.Wm82.a2.v1	1361	3.93	9.06667	1.20604	0.975318	Up	NA	NA	NA	NA	gi|734378216|gb|KHN21901.1|//hypothetical protein glysoja_008813 [Glycine soja]
Glyma.11G133000.Wm82.a2.v1	702	166.32	382.517	1.20156	0.99429	Up	NA	NA	NA	NA	gi|947080918|gb|KRH29707.1|//hypothetical protein GLYMA_11G133000 [Glycine max]
Glyma.11G157200.Wm82.a2.v1	816	0.81	3.98667	2.29919	0.996656	Up	NA	GO:0046872//metal ion binding	NA	K13448//calcium-binding protein CML	gi|947081295|gb|KRH30084.1|//hypothetical protein GLYMA_11G157200 [Glycine max]
Glyma.11G195200.Wm82.a2.v1	2142	49.6567	109.85	1.14548	0.996666	Up	NA	NA	GO:0006810//transport	K02575//MFS transporter, NNP family, nitrate/nitrite transporter	gi|356541463|ref|XP_003539195.1|//PREDICTED: high affinity nitrate transporter 2.4 [Glycine max]
Glyma.11G198500.Wm82.a2.v1	950	7.03333	15.5133	1.14123	0.999449	Up	NA	GO:0016740//transferase activity	NA	K00799//glutathione S-transferase [EC:2.5.1.18]	gi|351725623|ref|NP_001236587.1|//uncharacterized LOC100527221 [Glycine max]
Glyma.12G032000.Wm82.a2.v1	2002	1.44	3.11667	1.11394	0.974911	Up	GO:0031224//intrinsic component of membrane	NA	NA	K14209//solute carrier family 36 (proton-coupled amino acid transporter)	gi|356544864|ref|XP_003540867.1|//PREDICTED: amino acid permease 4 [Glycine max]
Glyma.12G040700.Wm82.a2.v1	126	7.44	14.9833	1.00998	0.944409	Up	NA	NA	NA	NA	gi|593267553|ref|XP_007135954.1|//hypothetical protein PHAVU_009G005900g [Phaseolus vulgaris]
Glyma.12G057200.Wm82.a2.v1	360	58.8967	135.83	1.20554	0.985496	Up	NA	NA	NA	NA	gi|947080918|gb|KRH29707.1|//hypothetical protein GLYMA_11G133000 [Glycine max]
Glyma.12G060700.Wm82.a2.v1	1714	21.6667	43.41	1.00255	0.993958	Up	NA	NA	NA	K11982//E3 ubiquitin-protein ligase RNF115/126 [EC:2.3.2.27]	gi|356542365|ref|XP_003539637.1|//PREDICTED: E3 ubiquitin-protein ligase RING1-like [Glycine max]
Glyma.12G075200.Wm82.a2.v1	1845	1.81	4.33333	1.25949	0.975277	Up	NA	NA	NA	K07195//exocyst complex component 7	gi|734327130|gb|KHN05687.1|//Exocyst complex component 7 [Glycine soja]
Glyma.12G078900.Wm82.a2.v1	1341	0.703333	2.25333	1.67978	0.989114	Up	NA	NA	NA	K02575//MFS transporter, NNP family, nitrate/nitrite transporter	gi|947076238|gb|KRH25078.1|//hypothetical protein GLYMA_12G078900 [Glycine max]
Glyma.12G104600.Wm82.a2.v1	1144	0.713333	1.43667	1.01008	0.962782	Up	NA	NA	NA	K09422//myb proto-oncogene protein, plant	gi|571495109|ref|XP_006593053.1|//PREDICTED: myb-related protein Myb4-like [Glycine max]
Glyma.12G105200.Wm82.a2.v1	169	0.723333	2.27667	1.65419	0.970506	Up	NA	NA	NA	K07151//dolichyl-diphosphooligosaccharide--protein glycosyltransferase [EC:2.4.99.18]	gi|947076626|gb|KRH25466.1|//hypothetical protein GLYMA_12G105200 [Glycine max]
Glyma.12G117000.Wm82.a2.v1	1052	22.9067	61.6433	1.42818	1	Up	NA	NA	NA	K09286//EREBP-like factor	gi|955354239|ref|XP_014620342.1|//PREDICTED: ethylene-responsive transcription factor 9-like [Glycine max]
Glyma.12G137700.Wm82.a2.v1	2230	1.77667	3.86667	1.12192	0.975973	Up	NA	NA	NA	K14494//DELLA protein	gi|571493338|ref|XP_006592516.1|//PREDICTED: scarecrow-like protein 21 isoform X1 [Glycine max]
Glyma.12G157200.Wm82.a2.v1	205	1	3.19	1.67356	0.904968	Up	NA	GO:0032559//adenyl ribonucleotide binding;GO:0004672//protein kinase activity	GO:0006464//cellular protein modification process	K04733//interleukin-1 receptor-associated kinase 4 [EC:2.7.11.1];K04730//interleukin-1 receptor-associated kinase 1 [EC:2.7.11.1]	gi|947077340|gb|KRH26180.1|//hypothetical protein GLYMA_12G157200 [Glycine max]
Glyma.12G197900.Wm82.a2.v1	1014	0.423333	1.16333	1.4584	0.956589	Up	NA	GO:0046872//metal ion binding	NA	K02183//calmodulin	gi|356543760|ref|XP_003540328.1|//PREDICTED: calcium-binding protein KIC-like [Glycine max]
Glyma.12G226600.Wm82.a2.v1	1349	33.01	77.2733	1.22707	0.999916	Up	NA	NA	NA	K09286//EREBP-like factor	gi|351727068|ref|NP_001236636.1|//uncharacterized protein LOC100500601 [Glycine max]
Glyma.13G012100.Wm82.a2.v1	649	0.536667	1.41	1.3936	0.889211	Up	NA	NA	NA	NA	gi|953504095|emb|CEG35068.1|//atp synthase subunit beta [Plasmopara halstedii]
Glyma.13G029900.Wm82.a2.v1	1750	2.13333	5.65333	1.40599	0.990968	Up	NA	NA	NA	K13493//cytokinin-N-glucosyltransferase [EC:2.4.1.-];K00699//glucuronosyltransferase [EC:2.4.1.17];K13030//cyanohydrin beta-glucosyltransferase [EC:2.4.1.85]	gi|356500366|ref|XP_003519003.1|//PREDICTED: 7-deoxyloganetin glucosyltransferase-like [Glycine max]
Glyma.13G030200.Wm82.a2.v1	872	6.35	13.3167	1.0684	0.991855	Up	NA	NA	GO:0006950//response to stress	K01807//ribose 5-phosphate isomerase A [EC:5.3.1.6]	gi|734324568|gb|KHN05143.1|//MLP-like protein 43 [Glycine soja]
Glyma.13G032900.Wm82.a2.v1	816	2.35	4.95	1.07477	0.964024	Up	NA	GO:0032559//adenyl ribonucleotide binding;GO:0004672//protein kinase activity;GO:0004871//signal transducer activity	GO:0006464//cellular protein modification process	K04730//interleukin-1 receptor-associated kinase 1 [EC:2.7.11.1]	gi|947069124|gb|KRH18015.1|//hypothetical protein GLYMA_13G032900 [Glycine max]
Glyma.13G067900.Wm82.a2.v1	1651	4.49667	10.8833	1.27519	0.989516	Up	NA	NA	NA	K13648//alpha-1,4-galacturonosyltransferase [EC:2.4.1.43]	gi|356550372|ref|XP_003543561.1|//PREDICTED: probable galacturonosyltransferase-like 10 [Glycine max]
Glyma.13G068800.Wm82.a2.v1	2067	3.17667	9.63333	1.60052	0.992019	Up	GO:0044464//cell part	GO:0005506//iron ion binding;GO:0016491//oxidoreductase activity	GO:0008152//metabolic process	K00517	gi|359806338|ref|NP_001240972.1|//cytochrome P450 82A3 [Glycine max]
Glyma.13G084000.Wm82.a2.v1	2997	13.0267	30.55	1.2297	0.999998	Up	NA	GO:0008940//nitrate reductase activity;GO:0005506//iron ion binding;GO:0050662//coenzyme binding	GO:0042126//nitrate metabolic process	K10534//nitrate reductase (NAD(P)H) [EC:1.7.1.1 1.7.1.2 1.7.1.3]	gi|356548676|ref|XP_003542726.1|//PREDICTED: nitrate reductase [NADH] 2 [Glycine max]
Glyma.13G085900.Wm82.a2.v1	611	5.04667	13.6567	1.4362	0.9953	Up	NA	NA	NA	NA	gi|734388965|gb|KHN26061.1|//hypothetical protein glysoja_025159 [Glycine soja]
Glyma.13G096700.Wm82.a2.v1	534	0.83	1.67667	1.01441	0.983373	Up	NA	NA	NA	NA	gi|947070139|gb|KRH19030.1|//hypothetical protein GLYMA_13G096700 [Glycine max]
Glyma.13G112400.Wm82.a2.v1	964	0.15	2.09333	3.80277	0.994274	Up	GO:0043231//intracellular membrane-bounded organelle	GO:0001071//nucleic acid binding transcription factor activity;GO:0003676//nucleic acid binding	GO:0006351//transcription, DNA-templated	K09286//EREBP-like factor	gi|955357080|ref|XP_003542371.3|//PREDICTED: ethylene-responsive transcription factor ERF017 [Glycine max]
Glyma.13G119000.Wm82.a2.v1	4375	2.35667	13.18	2.48353	0.994886	Up	NA	NA	NA	K05658//ATP-binding cassette, subfamily B (MDR/TAP), member 1 [EC:3.6.3.44]	gi|955357187|ref|XP_006594002.2|//PREDICTED: ABC transporter B family member 11-like [Glycine max]
Glyma.13G123100.Wm82.a2.v1	1403	2.62	5.34333	1.02817	0.964989	Up	NA	NA	GO:0006351//transcription, DNA-templated	K14516//ethylene-responsive transcription factor 1	gi|359806593|ref|NP_001241014.1|//uncharacterized protein LOC100784784 [Glycine max]
Glyma.13G183000.Wm82.a2.v1	1707	0.293333	1.11	1.91995	0.995997	Up	NA	NA	NA	K00422//polyphenol oxidase [EC:1.10.3.1]	gi|571504825|ref|XP_006595376.1|//PREDICTED: polyphenol oxidase A1, chloroplastic-like [Glycine max]
Glyma.13G200000.Wm82.a2.v1	1346	0.793333	1.67333	1.07673	0.940911	Up	NA	GO:0046872//metal ion binding;GO:0005543//phospholipid binding	NA	K17099//annexin A13	gi|356548905|ref|XP_003542839.1|//PREDICTED: annexin D4 [Glycine max];gi|947071889|gb|KRH20780.1|//hypothetical protein GLYMA_13G200000 [Glycine max]
Glyma.13G239800.Wm82.a2.v1	360	0.486667	1.10333	1.18086	0.942158	Up	NA	NA	NA	K15235//josephin [EC:3.4.19.12]	gi|734337592|gb|KHN08529.1|//hypothetical protein glysoja_014294 [Glycine soja]
Glyma.13G284000.Wm82.a2.v1	372	0.273333	1.36333	2.31841	0.993079	Up	GO:0044464//cell part	GO:0003677//DNA binding	NA	K08066//nuclear transcription factor Y, gamma	gi|356546912|ref|XP_003541864.1|//PREDICTED: nuclear transcription factor Y subunit C-1-like [Glycine max]
Glyma.13G293300.Wm82.a2.v1	959	2.98333	6.48333	1.11981	0.984769	Up	NA	NA	NA	NA	gi|947073434|gb|KRH22325.1|//hypothetical protein GLYMA_13G293300 [Glycine max]
Glyma.13G312800.Wm82.a2.v1	1621	0.866667	1.76	1.02203	0.963626	Up	GO:0043234//protein complex	GO:0019787//ubiquitin-like protein transferase activity	GO:0032446//protein modification by small protein conjugation	K10260//F-box and WD-40 domain protein 7;K01876//aspartyl-tRNA synthetase [EC:6.1.1.12];K08332	gi|947073743|gb|KRH22634.1|//hypothetical protein GLYMA_13G312800 [Glycine max]
Glyma.13G314700.Wm82.a2.v1	981	1.29	2.8	1.11806	0.970319	Up	NA	NA	NA	NA	gi|947073764|gb|KRH22655.1|//hypothetical protein GLYMA_13G314700 [Glycine max]
Glyma.13G323800.Wm82.a2.v1	2109	110.14	223.897	1.02349	1	Up	NA	NA	GO:0006810//transport	K02575//MFS transporter, NNP family, nitrate/nitrite transporter	gi|351721519|ref|NP_001236444.1|//NRT2 protein [Glycine max]
Glyma.13G324000.Wm82.a2.v1	1736	1.26667	2.93333	1.2115	0.992091	Up	NA	NA	NA	K04733//interleukin-1 receptor-associated kinase 4 [EC:2.7.11.1];K04730//interleukin-1 receptor-associated kinase 1 [EC:2.7.11.1]	gi|571502489|ref|XP_003541985.2|//PREDICTED: lysM domain receptor-like kinase 3 [Glycine max]
Glyma.13G337400.Wm82.a2.v1	2761	10.8367	22.9333	1.08153	0.996002	Up	NA	NA	NA	K14494//DELLA protein	gi|947074201|gb|KRH23092.1|//hypothetical protein GLYMA_13G337400 [Glycine max];gi|947074200|gb|KRH23091.1|//hypothetical protein GLYMA_13G337400 [Glycine max]
Glyma.13G344800.Wm82.a2.v1	608	2.46333	5.28667	1.10175	0.96348	Up	NA	NA	NA	NA	gi|947074324|gb|KRH23215.1|//hypothetical protein GLYMA_13G344800 [Glycine max]
Glyma.14G029400.Wm82.a2.v1	186	0.613333	1.23667	1.01171	0.881796	Up	NA	NA	NA	NA	gi|571506814|ref|XP_006595759.1|//PREDICTED: uncharacterized protein LOC102665933 [Glycine max]
Glyma.14G042200.Wm82.a2.v1	705	0.206667	1.02	2.30319	0.937562	Up	NA	NA	NA	K00121//S-(hydroxymethyl)glutathione dehydrogenase / alcohol dehydrogenase [EC:1.1.1.284 1.1.1.1]	gi|356554334|ref|XP_003545502.1|//PREDICTED: alcohol dehydrogenase-like 7 [Glycine max]
Glyma.14G067700.Wm82.a2.v1	406	3.47333	9.20667	1.40636	0.993848	Up	NA	NA	NA	K08956//AFG3 family protein [EC:3.4.24.-]	gi|947065943|gb|KRH15086.1|//hypothetical protein GLYMA_14G067700 [Glycine max]
Glyma.14G088300.Wm82.a2.v1	1097	9.46	19.8867	1.07189	0.99285	Up	NA	GO:0005488//binding	NA	NA	gi|390517035|ref|NP_001254622.1|//zinc finger protein ZAT10-like [Glycine max]
Glyma.14G097700.Wm82.a2.v1	165	0.473333	1.07667	1.18564	0.93688	Up	NA	NA	NA	NA	gi|947066443|gb|KRH15586.1|//hypothetical protein GLYMA_14G097700 [Glycine max]
Glyma.14G121800.Wm82.a2.v1	732	1.21333	2.51	1.04871	0.911247	Up	NA	NA	NA	NA	gi|356551426|ref|XP_003544076.1|//PREDICTED: proline-rich receptor-like protein kinase PERK10 [Glycine max]
Glyma.14G124800.Wm82.a2.v1	714	1.64333	4.15	1.33649	0.979905	Up	NA	NA	NA	NA	gi|356551476|ref|XP_003544100.1|//PREDICTED: nuclear speckle RNA-binding protein B-like [Glycine max]
Glyma.14G174100.Wm82.a2.v1	694	0.01	1.43	7.15987	1	Up	NA	NA	NA	NA	gi|947067591|gb|KRH16734.1|//hypothetical protein GLYMA_14G174100 [Glycine max]
Glyma.14G175800.Wm82.a2.v1	1646	0.336667	1.08333	1.68608	0.983766	Up	NA	NA	NA	K13228;K00699//glucuronosyltransferase [EC:2.4.1.17];K13030//cyanohydrin beta-glucosyltransferase [EC:2.4.1.85]	gi|356552902|ref|XP_003544801.1|//PREDICTED: 7-deoxyloganetin glucosyltransferase-like [Glycine max]
Glyma.14G180100.Wm82.a2.v1	162	0.01	2.93	8.19476	1	Up	NA	NA	NA	NA	gi|947067682|gb|KRH16825.1|//hypothetical protein GLYMA_14G180100 [Glycine max]
Glyma.14G195000.Wm82.a2.v1	2176	5.50333	11.5367	1.06785	0.993248	Up	NA	GO:0032559//adenyl ribonucleotide binding;GO:0016884//carbon-nitrogen ligase activity, with glutamine as amido-N-donor	GO:0009064//glutamine family amino acid metabolic process;GO:0006528//asparagine metabolic process	K01953//asparagine synthase (glutamine-hydrolysing) [EC:6.3.5.4]	gi|947067910|gb|KRH17053.1|//hypothetical protein GLYMA_14G195000 [Glycine max]
Glyma.14G208000.Wm82.a2.v1	1103	0.503333	1.10333	1.13228	0.964263	Up	NA	NA	NA	K08488//syntaxin 7	gi|356553210|ref|XP_003544951.1|//PREDICTED: protein YLS9 [Glycine max]
Glyma.14G214100.Wm82.a2.v1	1224	1.48333	3.56	1.26303	0.963804	Up	NA	GO:0016787//hydrolase activity	GO:0044238//primary metabolic process	K00514//zeta-carotene desaturase [EC:1.3.5.6];K17604//zinc finger SWIM domain-containing protein 3;K01188//beta-glucosidase [EC:3.2.1.21];K00679//phospholipid:diacylglycerol acyltransferase [EC:2.3.1.158];K10960//geranylgeranyl diphosphate/geranylgeranyl-bacteriochlorophyllide a reductase [EC:1.3.1.83 1.3.1.111]	gi|734418221|gb|KHN39466.1|//GDSL esterase/lipase [Glycine soja]
Glyma.15G003800.Wm82.a2.v1	105	0.68	1.66333	1.29047	0.943679	Up	GO:0031224//intrinsic component of membrane;GO:0009521//photosystem;GO:0009534//chloroplast thylakoid	NA	GO:0044237//cellular metabolic process	K02696//photosystem I subunit VIII;K01963//acetyl-CoA carboxylase carboxyl transferase subunit beta [EC:6.4.1.2]	gi|947060399|gb|KRH09660.1|//hypothetical protein GLYMA_15G003800 [Glycine max]
Glyma.15G061400.Wm82.a2.v1	1903	1.81	3.72333	1.04061	0.980432	Up	GO:0043231//intracellular membrane-bounded organelle	NA	NA	K13422//transcription factor MYC2	gi|571514082|ref|XP_006597021.1|//PREDICTED: transcription factor bHLH25-like isoform X1 [Glycine max]
Glyma.15G071200.Wm82.a2.v1	1982	14.62	30.3067	1.05169	0.992206	Up	NA	GO:0016491//oxidoreductase activity	GO:0008152//metabolic process	K00422//polyphenol oxidase [EC:1.10.3.1]	gi|356555113|ref|XP_003545882.1|//PREDICTED: polyphenol oxidase A1, chloroplastic-like [Glycine max]
Glyma.15G087300.Wm82.a2.v1	1179	0.483333	1.10667	1.19513	0.919512	Up	GO:0031224//intrinsic component of membrane	NA	GO:0006810//transport	K09874//aquaporin NIP	gi|356555459|ref|XP_003546049.1|//PREDICTED: nodulin-26-like [Glycine max]
Glyma.15G159400.Wm82.a2.v1	1296	0.53	1.44	1.442	0.992368	Up	NA	NA	NA	NA	gi|947062949|gb|KRH12210.1|//hypothetical protein GLYMA_15G159400 [Glycine max]
Glyma.15G170500.Wm82.a2.v1	2193	1.3	2.60667	1.00369	0.970314	Up	NA	NA	NA	K13422//transcription factor MYC2	gi|356558363|ref|XP_003547476.1|//PREDICTED: putative transcription factor bHLH041 isoform X1 [Glycine max]
Glyma.15G174500.Wm82.a2.v1	2152	0.876667	1.99	1.18267	0.974913	Up	NA	NA	NA	K10260//F-box and WD-40 domain protein 7	gi|955365887|ref|XP_014622879.1|//PREDICTED: zinc finger CCCH domain-containing protein 48-like isoform X1 [Glycine max]
Glyma.15G174700.Wm82.a2.v1	2218	0.61	1.23	1.01178	0.940957	Up	NA	NA	NA	K10260//F-box and WD-40 domain protein 7;K12862//pleiotropic regulator 1	gi|955365940|ref|XP_003546489.2|//PREDICTED: zinc finger CCCH domain-containing protein 48-like isoform X1 [Glycine max]
Glyma.15G177900.Wm82.a2.v1	2069	31.23	77.89	1.31851	1	Up	NA	GO:0032559//adenyl ribonucleotide binding;GO:0004672//protein kinase activity	GO:0006464//cellular protein modification process	K04733//interleukin-1 receptor-associated kinase 4 [EC:2.7.11.1]	gi|356558419|ref|XP_003547504.1|//PREDICTED: serine/threonine-protein kinase At5g01020-like [Glycine max]
Glyma.15G178300.Wm82.a2.v1	1560	0.566667	1.38333	1.28758	0.993234	Up	NA	NA	NA	K03239//translation initiation factor eIF-2B subunit alpha	gi|356556394|ref|XP_003546511.1|//PREDICTED: protein LURP-one-related 6-like [Glycine max]
Glyma.15G180000.Wm82.a2.v1	1202	0.33	1.56	2.24101	0.989064	Up	NA	NA	NA	K09286//EREBP-like factor	gi|356556404|ref|XP_003546516.1|//PREDICTED: ethylene-responsive transcription factor ERF017 [Glycine max]
Glyma.15G199700.Wm82.a2.v1	1041	14.02	30.0733	1.101	0.994894	Up	NA	NA	NA	NA	gi|947089173|gb|KRH37838.1|//hypothetical protein GLYMA_09G093000 [Glycine max]
Glyma.15G209300.Wm82.a2.v1	1603	4.94	13.0533	1.40184	0.994807	Up	NA	NA	NA	K01188//beta-glucosidase [EC:3.2.1.21];K13420//LRR receptor-like serine/threonine-protein kinase FLS2 [EC:2.7.11.1]	gi|358248196|ref|NP_001239837.1|//polygalacturonase inhibitor 1-like precursor [Glycine max]
Glyma.15G238400.Wm82.a2.v1	1598	3.01	6.05667	1.00876	0.978341	Up	NA	GO:0046872//metal ion binding;GO:0005543//phospholipid binding	NA	K17099//annexin A13	gi|947064171|gb|KRH13432.1|//hypothetical protein GLYMA_15G238400 [Glycine max];gi|359807257|ref|NP_001241368.1|//annexin D4-like [Glycine max];gi|947064172|gb|KRH13433.1|//hypothetical protein GLYMA_15G238400 [Glycine max]
Glyma.15G270000.Wm82.a2.v1	799	24.0467	58.1867	1.27485	0.999999	Up	NA	NA	NA	NA	gi|734438241|gb|KHN49041.1|//hypothetical protein glysoja_031252 [Glycine soja]
Glyma.15G270100.Wm82.a2.v1	853	34.5733	75.8833	1.13412	0.992379	Up	NA	NA	NA	NA	gi|947064626|gb|KRH13887.1|//hypothetical protein GLYMA_15G270100 [Glycine max]
Glyma.16G042900.Wm82.a2.v1	1950	26.68	57.99	1.12005	0.988708	Up	NA	NA	NA	K13126//polyadenylate-binding protein;K05941//glutathione gamma-glutamylcysteinyltransferase [EC:2.3.2.15]	gi|356560987|ref|XP_003548767.1|//PREDICTED: NAC domain-containing protein 100 [Glycine max]
Glyma.16G059300.Wm82.a2.v1	651	0.723333	1.63667	1.17803	0.926739	Up	NA	NA	NA	K13448//calcium-binding protein CML	gi|571526039|ref|XP_006599038.1|//PREDICTED: putative calcium-binding protein CML23 [Glycine max]
Glyma.16G062900.Wm82.a2.v1	177	1.95667	4.17667	1.09395	0.984629	Up	NA	NA	NA	NA	gi|947057626|gb|KRH07032.1|//hypothetical protein GLYMA_16G062900 [Glycine max]
Glyma.16G063500.Wm82.a2.v1	1532	4.17333	8.51	1.02796	0.965172	Up	NA	NA	NA	K01889//phenylalanyl-tRNA synthetase alpha chain [EC:6.1.1.20];K01915//glutamine synthetase [EC:6.3.1.2];K15030//translation initiation factor 3 subunit M;K04079//molecular chaperone HtpG	gi|955375338|ref|XP_003548542.3|//PREDICTED: F-box/kelch-repeat protein At3g23880-like [Glycine max]
Glyma.16G080500.Wm82.a2.v1	374	0.946667	2.05333	1.11704	0.959411	Up	NA	NA	NA	NA	gi|955375345|ref|XP_003548607.2|//PREDICTED: LOW QUALITY PROTEIN: uncharacterized protein LOC100783418 [Glycine max]
Glyma.16G084700.Wm82.a2.v1	1507	1.17333	3.28667	1.48601	0.992215	Up	NA	NA	NA	K08286//protein-serine/threonine kinase [EC:2.7.11.-]	gi|356560695|ref|XP_003548625.1|//PREDICTED: serine/threonine-protein kinase OXI1-like [Glycine max]
Glyma.16G108500.Wm82.a2.v1	526	0.126667	1.13667	3.1657	0.98784	Up	NA	NA	NA	K03006//DNA-directed RNA polymerase II subunit RPB1 [EC:2.7.7.6]	gi|734385631|gb|KHN24727.1|//hypothetical protein glysoja_042975 [Glycine soja]
Glyma.16G116500.Wm82.a2.v1	357	0.293333	1.11333	1.92427	0.915112	Up	NA	NA	NA	NA	gi|947058479|gb|KRH07885.1|//hypothetical protein GLYMA_16G116500 [Glycine max]
Glyma.16G127700.Wm82.a2.v1	706	0.143333	1.81667	3.66385	0.989583	Up	NA	GO:0005515//protein binding	NA	K03686//molecular chaperone DnaJ	gi|356559290|ref|XP_003547933.1|//PREDICTED: chaperone protein dnaJ 11, chloroplastic-like [Glycine max]
Glyma.16G127800.Wm82.a2.v1	2219	0.17	1.56667	3.20409	0.999999	Up	NA	NA	NA	K15363//fanconi-associated nuclease 1 [EC:3.1.21.- 3.1.4.1]	gi|947058661|gb|KRH08067.1|//hypothetical protein GLYMA_16G127800 [Glycine max]
Glyma.16G133600.Wm82.a2.v1	2215	0.776667	1.84	1.24434	0.982087	Up	NA	GO:0000166//nucleotide binding	NA	K08900//mitochondrial chaperone BCS1	gi|571528128|ref|XP_006599360.1|//PREDICTED: probable mitochondrial chaperone BCS1-A [Glycine max]
Glyma.16G136600.Wm82.a2.v1	4626	3.15333	9.17333	1.54057	0.998484	Up	NA	NA	NA	K06758;K03283//heat shock 70kDa protein 1/8	gi|571528161|ref|XP_006599364.1|//PREDICTED: protein SUPPRESSOR OF npr1-1, CONSTITUTIVE 1 [Glycine max]
Glyma.16G137000.Wm82.a2.v1	2734	0.5	1.21	1.27501	0.974299	Up	NA	NA	NA	K06758;K03283//heat shock 70kDa protein 1/8	gi|571528202|ref|XP_006599373.1|//PREDICTED: TMV resistance protein N-like [Glycine max]
Glyma.16G158100.Wm82.a2.v1	2101	39.6933	102.42	1.36753	1	Up	NA	GO:0016758//transferase activity, transferring hexosyl groups	NA	K13691//pathogen-inducible salicylic acid glucosyltransferase [EC:2.4.1.-]	gi|571528788|ref|XP_003548080.2|//PREDICTED: UDP-glycosyltransferase 74G1-like [Glycine max]
Glyma.16G158400.Wm82.a2.v1	1676	0.996667	2.18	1.12915	0.992456	Up	GO:0005576//extracellular region	GO:0016682//oxidoreductase activity, acting on diphenols and related substances as donors, oxygen as acceptor;GO:0046914//transition metal ion binding	GO:0009808//lignin metabolic process	K05909//laccase [EC:1.10.3.2]	gi|947059171|gb|KRH08577.1|//hypothetical protein GLYMA_16G158400 [Glycine max]
Glyma.16G161000.Wm82.a2.v1	1945	1.47333	4.22	1.51816	0.993224	Up	NA	NA	NA	K07393//putative glutathione S-transferase	gi|571528864|ref|XP_006599465.1|//PREDICTED: putative UPF0481 protein At3g02645 [Glycine max]
Glyma.16G164800.Wm82.a2.v1	2257	1.04333	2.25667	1.11299	0.976576	Up	NA	NA	NA	K09286//EREBP-like factor	gi|955306471|ref|XP_014621195.1|//PREDICTED: ethylene-responsive transcription factor ABR1-like isoform X2 [Glycine max]
Glyma.16G169800.Wm82.a2.v1	528	0.01	2.54333	7.99058	1	Up	GO:0030529//intracellular ribonucleoprotein complex	GO:0005198//structural molecule activity	GO:0010467//gene expression	K02880//large subunit ribosomal protein L17e	gi|947059322|gb|KRH08728.1|//hypothetical protein GLYMA_16G169800 [Glycine max]
Glyma.16G176700.Wm82.a2.v1	825	1.19667	4.10667	1.77895	0.993999	Up	NA	NA	NA	K13425//WRKY transcription factor 22	gi|947059416|gb|KRH08822.1|//hypothetical protein GLYMA_16G1767002, partial [Glycine max]
Glyma.16G177000.Wm82.a2.v1	1612	0.403333	1.41333	1.80906	0.996637	Up	NA	NA	NA	K13425//WRKY transcription factor 22	gi|734340249|gb|KHN09281.1|//Putative WRKY transcription factor 27 [Glycine soja]
Glyma.16G200100.Wm82.a2.v1	2408	2.66333	6.15667	1.20892	0.994539	Up	NA	NA	NA	K15631//molybdenum cofactor sulfurtransferase [EC:2.8.1.9]	gi|571529859|ref|XP_006599637.1|//PREDICTED: uncharacterized protein LOC100790494 [Glycine max]
Glyma.16G210700.Wm82.a2.v1	735	0.64	1.30667	1.02975	0.84729	Up	NA	NA	NA	K18826//calmodulin-lysine N-methyltransferase [EC:2.1.1.60];K00599//methyltransferase-like protein 6 [EC:2.1.1.-];K17878//nicotinamide N-methyltransferase [EC:2.1.1.1]	gi|947059929|gb|KRH09335.1|//hypothetical protein GLYMA_16G210700 [Glycine max]
Glyma.17G028400.Wm82.a2.v1	1192	0.45	1.26	1.48543	0.984782	Up	NA	NA	NA	K19038//E3 ubiquitin-protein ligase ATL41 [EC:2.3.2.27];K19041//E3 ubiquitin-protein ligase RNF38/44 [EC:2.3.2.27];K10664//E3 ubiquitin-protein ligase ATL6/9/15/31/42/55 [EC:2.3.2.27]	gi|356564603|ref|XP_003550541.1|//PREDICTED: RING-H2 finger protein ATL2-like [Glycine max]
Glyma.17G047300.Wm82.a2.v1	1193	0.223333	1.47333	2.72181	0.994209	Up	GO:0043231//intracellular membrane-bounded organelle	GO:0001071//nucleic acid binding transcription factor activity;GO:0003676//nucleic acid binding	GO:0006351//transcription, DNA-templated	K09286//EREBP-like factor	gi|351721764|ref|NP_001238500.1|//dehydration-responsive element binding protein 3 [Glycine max]
Glyma.17G049800.Wm82.a2.v1	1067	0.163333	1.00667	2.62369	0.990736	Up	GO:0030312//external encapsulating structure;GO:0005576//extracellular region	GO:0046914//transition metal ion binding;GO:0004871//signal transducer activity	GO:0009755//hormone-mediated signaling pathway	K19476//vacuolar protein sorting-associated protein IST1;K11426//SET and MYND domain-containing protein	gi|356565800|ref|XP_003551125.1|//PREDICTED: auxin-binding protein ABP19a-like [Glycine max]
Glyma.17G064300.Wm82.a2.v1	840	0.323333	1.44	2.15497	0.992998	Up	NA	NA	NA	NA	gi|356562451|ref|XP_003549485.1|//PREDICTED: uncharacterized protein LOC100798434 [Glycine max]
Glyma.17G065000.Wm82.a2.v1	1469	0.963333	2.47333	1.36035	0.964228	Up	GO:0030312//external encapsulating structure;GO:0005576//extracellular region	GO:0016758//transferase activity, transferring hexosyl groups;GO:0016798//hydrolase activity, acting on glycosyl bonds	GO:0044042//glucan metabolic process	K08235//xyloglucan:xyloglucosyl transferase [EC:2.4.1.207]	gi|351724937|ref|NP_001237075.1|//syringolide-induced protein 19-1-5 precursor [Glycine max]
Glyma.17G090900.Wm82.a2.v1	2031	2.03	4.19667	1.04776	0.987472	Up	NA	NA	NA	K08332	gi|955381333|ref|XP_003550742.3|//PREDICTED: U-box domain-containing protein 19-like [Glycine max]
Glyma.17G121900.Wm82.a2.v1	928	26.8967	56.3	1.06571	0.999976	Up	NA	NA	NA	NA	gi|356563111|ref|XP_003549809.1|//PREDICTED: uncharacterized protein LOC100794201 [Glycine max]
Glyma.17G124900.Wm82.a2.v1	1142	84.1533	182.68	1.11823	1	Up	NA	NA	NA	K01517//manganese-dependent ADP-ribose/CDP-alcohol diphosphatase [EC:3.6.1.13 3.6.1.16 3.6.1.53]	gi|356563139|ref|XP_003549822.1|//PREDICTED: high-affinity nitrate transporter 3.1-like [Glycine max]
Glyma.17G256600.Wm82.a2.v1	159	0.623333	1.7	1.44746	0.974888	Up	NA	NA	NA	NA	gi|734351243|gb|KHN12653.1|//hypothetical protein glysoja_008616 [Glycine soja]
Glyma.18G000400.Wm82.a2.v1	1907	0.536667	1.12	1.0614	0.97592	Up	NA	NA	NA	NA	gi|356569133|ref|XP_003552760.1|//PREDICTED: IQ domain-containing protein IQM2-like [Glycine max]
Glyma.18G008000.Wm82.a2.v1	249	0.01	1.67333	7.38658	1	Up	NA	NA	NA	NA	gi|255629569|gb|ACU15132.1|//unknown [Glycine max]
Glyma.18G009800.Wm82.a2.v1	654	1.75667	3.92667	1.16046	0.966388	Up	NA	NA	NA	NA	gi|356567336|ref|XP_003551877.1|//PREDICTED: uncharacterized protein LOC100500344 [Glycine max]
Glyma.18G018200.Wm82.a2.v1	1775	5.29333	13.1767	1.31574	0.992049	Up	NA	NA	NA	K09286//EREBP-like factor	gi|955382180|ref|XP_014625788.1|//PREDICTED: ethylene-responsive transcription factor ERF060-like [Glycine max]
Glyma.18G025200.Wm82.a2.v1	525	1.25667	3.41667	1.44299	0.969106	Up	NA	NA	NA	NA	gi|356568130|ref|XP_003552266.1|//PREDICTED: non-classical arabinogalactan protein 30-like [Glycine max]
Glyma.18G048500.Wm82.a2.v1	2163	0.683333	1.48	1.11494	0.98314	Up	NA	NA	NA	K00924;K01381//saccharopepsin [EC:3.4.23.25]	gi|356569424|ref|XP_003552901.1|//PREDICTED: aspartic proteinase nepenthesin-2-like [Glycine max]
Glyma.18G055400.Wm82.a2.v1	1329	2.82667	6.35	1.16765	0.963594	Up	NA	GO:0016209//antioxidant activity;GO:0005506//iron ion binding;GO:0003824//catalytic activity	GO:0008152//metabolic process;GO:0006950//response to stress	K00430//peroxidase [EC:1.11.1.7]	gi|359806426|ref|NP_001241243.1|//uncharacterized protein LOC100816056 precursor [Glycine max]
Glyma.18G082200.Wm82.a2.v1	3117	0.376667	1.05333	1.4836	0.97264	Up	NA	GO:0032559//adenyl ribonucleotide binding	GO:0012501//programmed cell death;GO:0006950//response to stress	K13457//disease resistance protein RPM1	gi|955382233|ref|XP_014625795.1|//PREDICTED: disease resistance protein RPM1-like [Glycine max]
Glyma.18G092200.Wm82.a2.v1	2094	0.54	1.57333	1.54279	0.976361	Up	NA	NA	NA	K18834//WRKY transcription factor 1	gi|571544272|ref|XP_006602186.1|//PREDICTED: WRKY transcription factor 6-like [Glycine max]
Glyma.18G158400.Wm82.a2.v1	5367	5.76667	16.67	1.53144	0.990632	Up	NA	NA	NA	K05665//ATP-binding cassette, subfamily C (CFTR/MRP), member 1	gi|571546314|ref|XP_006602474.1|//PREDICTED: ABC transporter C family member 3-like isoform X1 [Glycine max]
Glyma.18G186400.Wm82.a2.v1	1168	0.633333	1.37333	1.11664	0.976134	Up	NA	GO:0003824//catalytic activity	GO:0008152//metabolic process	K08081//tropinone reductase I [EC:1.1.1.206]	gi|356567982|ref|XP_003552193.1|//PREDICTED: tropinone reductase homolog At5g06060 [Glycine max]
Glyma.18G206600.Wm82.a2.v1	1869	0.766667	1.55667	1.02179	0.965291	Up	NA	NA	NA	K09286//EREBP-like factor	gi|525507415|ref|NP_001267497.1|//uncharacterized protein LOC100500303 [Glycine max]
Glyma.18G210000.Wm82.a2.v1	1023	0.606667	1.32667	1.12883	0.975289	Up	NA	NA	NA	NA	gi|947050854|gb|KRH00383.1|//hypothetical protein GLYMA_18G210000 [Glycine max]
Glyma.18G215600.Wm82.a2.v1	1711	1.99667	4.76667	1.25539	0.963585	Up	NA	NA	NA	K19355//mannan endo-1,4-beta-mannosidase [EC:3.2.1.78]	gi|571479629|ref|XP_003534636.2|//PREDICTED: mannan endo-1,4-beta-mannosidase 6-like [Glycine max]
Glyma.18G294300.Wm82.a2.v1	1862	4.56667	9.83	1.10605	0.965673	Up	NA	GO:0003824//catalytic activity	GO:0009064//glutamine family amino acid metabolic process	NA	gi|356569047|ref|XP_003552718.1|//PREDICTED: uncharacterized protein LOC100802020 [Glycine max]
Glyma.18G294400.Wm82.a2.v1	2370	2.22667	4.52	1.02144	0.962958	Up	NA	NA	NA	K04733//interleukin-1 receptor-associated kinase 4 [EC:2.7.11.1];K04730//interleukin-1 receptor-associated kinase 1 [EC:2.7.11.1]	gi|571550163|ref|XP_006603048.1|//PREDICTED: cysteine-rich receptor-like protein kinase 19 [Glycine max];gi|947052191|gb|KRH01720.1|//hypothetical protein GLYMA_18G294400 [Glycine max];gi|947052190|gb|KRH01719.1|//hypothetical protein GLYMA_18G294400 [Glycine max]
Glyma.18G294500.Wm82.a2.v1	915	1.06333	2.45333	1.20615	0.965206	Up	NA	NA	NA	K04730//interleukin-1 receptor-associated kinase 1 [EC:2.7.11.1]	gi|947052193|gb|KRH01722.1|//hypothetical protein GLYMA_18G294500 [Glycine max]
Glyma.18G294700.Wm82.a2.v1	777	0.7	1.69667	1.27728	0.965125	Up	NA	NA	NA	K04733//interleukin-1 receptor-associated kinase 4 [EC:2.7.11.1];K04730//interleukin-1 receptor-associated kinase 1 [EC:2.7.11.1]	gi|947052195|gb|KRH01724.1|//hypothetical protein GLYMA_18G294700 [Glycine max]
Glyma.18G297100.Wm82.a2.v1	1339	1.65	3.30667	1.00291	0.965033	Up	NA	NA	NA	K13945	gi|356569068|ref|XP_003552728.1|//PREDICTED: LOB domain-containing protein 41-like [Glycine max]
Glyma.19G004900.Wm82.a2.v1	887	0.516667	1.04333	1.01389	0.859169	Up	NA	NA	NA	K13944;K01227//mannosyl-glycoprotein endo-beta-N-acetylglucosaminidase [EC:3.2.1.96]	gi|356573331|ref|XP_003554815.1|//PREDICTED: LOB domain-containing protein 25-like [Glycine max]
Glyma.19G014600.Wm82.a2.v1	2111	4.14333	9.04333	1.12606	0.993046	Up	GO:0044464//cell part	GO:0005506//iron ion binding;GO:0016491//oxidoreductase activity	GO:0008152//metabolic process	K00517	gi|356571829|ref|XP_003554074.1|//PREDICTED: cytochrome P450 82A3-like [Glycine max]
Glyma.19G016100.Wm82.a2.v1	1822	4.59333	11.2533	1.29274	0.989167	Up	NA	NA	NA	K13648//alpha-1,4-galacturonosyltransferase [EC:2.4.1.43]	gi|356572000|ref|XP_003554158.1|//PREDICTED: probable galacturonosyltransferase-like 10 [Glycine max]
Glyma.19G041600.Wm82.a2.v1	1506	0.373333	1.59333	2.09351	0.991839	Up	NA	NA	NA	NA	gi|356573883|ref|XP_003555085.1|//PREDICTED: protein trichome birefringence-like 19 [Glycine max]
Glyma.19G055000.Wm82.a2.v1	3328	0.233333	6.82	4.86931	1	Up	GO:0044425//membrane part	GO:0032559//adenyl ribonucleotide binding;GO:0004872//receptor activity	GO:0012501//programmed cell death;GO:0006952//defense response;GO:0023052//signaling	K06758;K03283//heat shock 70kDa protein 1/8	gi|947044370|gb|KRG93999.1|//hypothetical protein GLYMA_19G055000 [Glycine max];gi|947044367|gb|KRG93996.1|//hypothetical protein GLYMA_19G055000 [Glycine max];gi|947044369|gb|KRG93998.1|//hypothetical protein GLYMA_19G055000 [Glycine max];gi|356570357|ref|XP_003553356.1|//PREDICTED: TMV resistance protein N-like [Glycine max];gi|947044371|gb|KRG94000.1|//hypothetical protein GLYMA_19G055000 [Gly…
Glyma.19G057700.Wm82.a2.v1	546	1.79667	6.21333	1.79004	0.99667	Up	GO:0005576//extracellular region	GO:0046914//transition metal ion binding	NA	K19476//vacuolar protein sorting-associated protein IST1;K11426//SET and MYND domain-containing protein	gi|947044417|gb|KRG94046.1|//hypothetical protein GLYMA_19G057700 [Glycine max]
Glyma.19G059000.Wm82.a2.v1	884	0.113333	5.23333	5.52909	1	Up	GO:0005576//extracellular region	GO:0046914//transition metal ion binding	NA	K19476//vacuolar protein sorting-associated protein IST1;K11426//SET and MYND domain-containing protein	gi|356570841|ref|XP_003553592.1|//PREDICTED: germin-like protein subfamily 1 member 7 [Glycine max]
Glyma.19G059700.Wm82.a2.v1	888	1.85333	13.6067	2.87612	1	Up	GO:0005576//extracellular region	GO:0046914//transition metal ion binding	NA	K19476//vacuolar protein sorting-associated protein IST1;K11426//SET and MYND domain-containing protein	gi|356570841|ref|XP_003553592.1|//PREDICTED: germin-like protein subfamily 1 member 7 [Glycine max]
Glyma.19G066000.Wm82.a2.v1	222	0.943333	2.07333	1.13611	0.982729	Up	NA	NA	NA	NA	gi|947044531|gb|KRG94160.1|//hypothetical protein GLYMA_19G066000 [Glycine max]
Glyma.19G069300.Wm82.a2.v1	2557	0.02	14.4833	9.50018	1	Up	NA	GO:0016301//kinase activity	NA	K04733//interleukin-1 receptor-associated kinase 4 [EC:2.7.11.1];K04730//interleukin-1 receptor-associated kinase 1 [EC:2.7.11.1]	gi|947044597|gb|KRG94226.1|//hypothetical protein GLYMA_19G069300 [Glycine max];gi|571554876|ref|XP_006604039.1|//PREDICTED: probable receptor-like protein kinase At5g39020 [Glycine max]
Glyma.19G073600.Wm82.a2.v1	2114	0.0133333	1.21	6.50383	1	Up	GO:0016020//membrane	NA	GO:0006810//transport	K15115//solute carrier family 25 (mitochondrial folate transporter), member 32	gi|356571390|ref|XP_003553860.1|//PREDICTED: nicotinamide adenine dinucleotide transporter 1, chloroplastic-like isoform X1 [Glycine max]
Glyma.19G086400.Wm82.a2.v1	666	5.33333	12.9067	1.27501	0.964033	Up	GO:0005576//extracellular region	GO:0046914//transition metal ion binding	NA	K19476//vacuolar protein sorting-associated protein IST1;K11426//SET and MYND domain-containing protein	gi|356571489|ref|XP_003553909.1|//PREDICTED: germin-like protein subfamily 1 member 7 [Glycine max]
Glyma.19G088200.Wm82.a2.v1	734	0.413333	1.04	1.33121	0.974418	Up	NA	NA	NA	K13448//calcium-binding protein CML	gi|356571507|ref|XP_003553918.1|//PREDICTED: probable calcium-binding protein CML31 [Glycine max]
Glyma.19G109100.Wm82.a2.v1	1966	15.7833	38.92	1.30211	1	Up	NA	NA	NA	K13126//polyadenylate-binding protein;K05941//glutathione gamma-glutamylcysteinyltransferase [EC:2.3.2.15]	gi|356571678|ref|XP_003554001.1|//PREDICTED: NAC domain-containing protein 100-like [Glycine max]
Glyma.19G174200.Wm82.a2.v1	806	1.08	4.43667	2.03844	0.988278	Up	GO:0044464//cell part	GO:0046914//transition metal ion binding	NA	K14841//ribosome biogenesis protein NSA1	gi|734316929|gb|KHN02411.1|//Zinc finger protein ZAT11-like protein [Glycine soja]
Glyma.19G174900.Wm82.a2.v1	213	0.516667	1.31	1.34226	0.972286	Up	NA	NA	NA	NA	gi|947046229|gb|KRG95858.1|//hypothetical protein GLYMA_19G174900 [Glycine max]
Glyma.19G198800.Wm82.a2.v1	899	0.64	2.12333	1.73019	0.981477	Up	NA	NA	NA	K08488//syntaxin 7	gi|356572610|ref|XP_003554461.1|//PREDICTED: protein YLS9-like [Glycine max]
Glyma.19G246500.Wm82.a2.v1	673	0.86	1.72	1	0.932653	Up	NA	NA	NA	NA	gi|947047380|gb|KRG97009.1|//hypothetical protein GLYMA_19G246500 [Glycine max]
Glyma.20G002800.Wm82.a2.v1	1028	2.15667	5.48667	1.34713	0.983705	Up	NA	NA	NA	NA	gi|571563117|ref|XP_006605418.1|//PREDICTED: uncharacterized protein At5g23160-like [Glycine max]
Glyma.20G009000.Wm82.a2.v1	816	0.556667	1.49	1.42043	0.97503	Up	NA	NA	NA	NA	gi|356575120|ref|XP_003555690.1|//PREDICTED: uncharacterized protein LOC100794800 [Glycine max]
Glyma.20G010000.Wm82.a2.v1	986	0.403333	1.50333	1.89812	0.989664	Up	NA	GO:0046914//transition metal ion binding	NA	NA	gi|356575188|ref|XP_003555724.1|//PREDICTED: uncharacterized protein LOC100813442 [Glycine max]
Glyma.20G018900.Wm82.a2.v1	1684	0.686667	1.62667	1.24424	0.955734	Up	NA	NA	NA	K00517	gi|356576183|ref|XP_003556213.1|//PREDICTED: cytochrome P450 89A2-like [Glycine max]
Glyma.20G030600.Wm82.a2.v1	1206	3.51667	8.25	1.23019	0.989763	Up	NA	NA	NA	NA	gi|356577279|ref|XP_003556755.1|//PREDICTED: uncharacterized protein LOC100784766 [Glycine max]
Glyma.20G089100.Wm82.a2.v1	1318	5.86333	12.0733	1.04203	0.974158	Up	GO:0044464//cell part	NA	NA	K00051//malate dehydrogenase (NADP+) [EC:1.1.1.82]	gi|955391519|ref|XP_014627843.1|//PREDICTED: putative expansin-A17 [Glycine max]
Glyma.20G103500.Wm82.a2.v1	1157	1.06	3.05333	1.52632	0.977195	Up	NA	NA	NA	NA	gi|947040896|gb|KRG90620.1|//hypothetical protein GLYMA_20G103500 [Glycine max]
Glyma.20G103600.Wm82.a2.v1	1105	5.89667	19.8033	1.74777	0.997727	Up	NA	NA	NA	NA	gi|734381199|gb|KHN23101.1|//hypothetical protein glysoja_030161 [Glycine soja]
Glyma.20G112400.Wm82.a2.v1	907	0.62	1.28	1.0458	0.934088	Up	NA	NA	NA	NA	gi|351723889|ref|NP_001235247.1|//uncharacterized protein LOC100527123 [Glycine max]
Glyma.20G124200.Wm82.a2.v1	1220	4.81333	11.8667	1.30181	0.992661	Up	NA	NA	NA	NA	gi|356575621|ref|XP_003555937.1|//PREDICTED: uncharacterized protein LOC100792170 [Glycine max]
Glyma.20G186500.Wm82.a2.v1	2219	1.25667	3.28333	1.38556	0.992145	Up	NA	NA	NA	K14491//two-component response regulator ARR-B family	gi|356576291|ref|XP_003556266.1|//PREDICTED: uncharacterized protein LOC100789537 [Glycine max]
Glyma.U033800.Wm82.a2.v1	909	0.983333	2.18667	1.15298	0.899473	Up	NA	GO:0004553//hydrolase activity, hydrolyzing O-glycosyl compounds;GO:0043167//ion binding	GO:0044238//primary metabolic process	K01183//chitinase [EC:3.2.1.14]	gi|734378329|gb|KHN22014.1|//Chitinase 2 [Glycine soja]
Glyma.U045400.Wm82.a2.v1	987	0.553333	1.15667	1.06375	0.929693	Up	NA	NA	NA	K15601//lysine-specific demethylase 3 [EC:1.14.11.-]	gi|947038494|gb|KRG88599.1|//hypothetical protein GLYMA_U045400 [Glycine max]
Glyma.01G044400.Wm82.a2.v1	312	4.22333	1.83333	-1.20391	0.986681	Down	NA	NA	NA	NA	gi|947126959|gb|KRH74813.1|//hypothetical protein GLYMA_01G044400 [Glycine max]
Glyma.01G047800.Wm82.a2.v1	826	2.47	1.15333	-1.0987	0.994276	Down	NA	NA	NA	NA	gi|947127010|gb|KRH74864.1|//hypothetical protein GLYMA_01G047800 [Glycine max]
Glyma.01G082900.Wm82.a2.v1	183	1.25	0.323333	-1.95083	0.980056	Down	NA	NA	NA	NA	gi|947127540|gb|KRH75394.1|//hypothetical protein GLYMA_01G082900 [Glycine max]
Glyma.01G105700.Wm82.a2.v1	361	9.00667	0.01	-9.81485	1	Down	NA	NA	GO:0010876//lipid localization	NA	gi|571443403|ref|XP_006576151.1|//PREDICTED: uncharacterized protein LOC100306273 isoform X1 [Glycine max]
Glyma.01G105800.Wm82.a2.v1	231	6.97333	0.126667	-5.78274	0.997715	Down	NA	NA	GO:0010876//lipid localization	NA	gi|947127891|gb|KRH75745.1|//hypothetical protein GLYMA_01G105800 [Glycine max]
Glyma.01G184100.Wm82.a2.v1	550	1.13	0.403333	-1.48628	0.982429	Down	NA	NA	NA	NA	gi|734411822|gb|KHN36208.1|//hypothetical protein glysoja_003331 [Glycine soja]
Glyma.01G185000.Wm82.a2.v1	803	4.15333	1.78	-1.22239	0.987888	Down	NA	NA	NA	K03006//DNA-directed RNA polymerase II subunit RPB1 [EC:2.7.7.6]	gi|955305128|ref|XP_014618015.1|//PREDICTED: uncharacterized protein LOC106794703 [Glycine max]
Glyma.01G192800.Wm82.a2.v1	189	1.2	0.21	-2.51457	0.975499	Down	NA	NA	NA	NA	gi|734411903|gb|KHN36289.1|//hypothetical protein glysoja_003412 [Glycine soja]
Glyma.01G219500.Wm82.a2.v1	240	5.01667	1.99	-1.33396	0.980276	Down	NA	GO:0043169//cation binding;GO:0004601//peroxidase activity	GO:0008152//metabolic process;GO:0006950//response to stress	K00432//glutathione peroxidase [EC:1.11.1.9]	gi|734388438|gb|KHN25704.1|//Putative glutathione peroxidase 8 [Glycine soja]
Glyma.02G090100.Wm82.a2.v1	1969	1.86333	0.853333	-1.1267	0.972519	Down	NA	NA	NA	K03327//multidrug resistance protein, MATE family	gi|356499622|ref|XP_003518636.1|//PREDICTED: protein DETOXIFICATION 1 isoform X5 [Glycine max];gi|947122219|gb|KRH70425.1|//hypothetical protein GLYMA_02G090100 [Glycine max]
Glyma.02G093200.Wm82.a2.v1	2173	14.7667	1.93333	-2.93318	0.992907	Down	NA	GO:0032559//adenyl ribonucleotide binding;GO:0016628//oxidoreductase activity, acting on the CH-CH group of donors, NAD or NADP as acceptor	GO:0008152//metabolic process;GO:0050896//response to stimulus	K06758;K03283//heat shock 70kDa protein 1/8	gi|734391393|gb|KHN27222.1|//Heat shock cognate 70 kDa protein 2 [Glycine soja]
Glyma.02G111700.Wm82.a2.v1	1064	1.76333	0.79	-1.15838	0.984298	Down	GO:0043234//protein complex	GO:0005515//protein binding	GO:0044267//cellular protein metabolic process	K04797//prefoldin alpha subunit;K15151//mediator of RNA polymerase II transcription subunit 10	gi|734315610|gb|KHN01992.1|//Protein UXT like [Glycine soja]
Glyma.02G124200.Wm82.a2.v1	669	1.24333	0.456667	-1.445	0.980153	Down	NA	NA	NA	NA	gi|734397069|gb|KHN29934.1|//hypothetical protein glysoja_014752 [Glycine soja]
Glyma.02G128100.Wm82.a2.v1	162	3.02333	1.14	-1.40711	0.895125	Down	NA	NA	NA	K01611//S-adenosylmethionine decarboxylase [EC:4.1.1.50]	gi|947122874|gb|KRH71080.1|//hypothetical protein GLYMA_02G128100 [Glycine max]
Glyma.02G139000.Wm82.a2.v1	741	2.53	1.16	-1.12501	0.980038	Down	NA	NA	NA	NA	gi|955330470|ref|XP_014633355.1|//PREDICTED: uncharacterized protein LOC106799436 [Glycine max]
Glyma.02G165600.Wm82.a2.v1	210	1.28	0.53	-1.27208	0.824624	Down	NA	NA	NA	NA	gi|947123532|gb|KRH71738.1|//hypothetical protein GLYMA_02G165600 [Glycine max]
Glyma.02G169500.Wm82.a2.v1	190	1.53	0.543333	-1.49362	0.976127	Down	NA	NA	NA	NA	gi|947123593|gb|KRH71799.1|//hypothetical protein GLYMA_02G169500 [Glycine max]
Glyma.02G178000.Wm82.a2.v1	228	1.00333	0.463333	-1.11468	0.971158	Down	NA	NA	NA	NA	gi|947123713|gb|KRH71919.1|//hypothetical protein GLYMA_02G178000 [Glycine max]
Glyma.02G200100.Wm82.a2.v1	153	1.05	0.266667	-1.97728	0.965274	Down	NA	NA	NA	NA	gi|947124032|gb|KRH72238.1|//hypothetical protein GLYMA_02G200100 [Glycine max]
Glyma.03G022600.Wm82.a2.v1	285	1.18	0.436667	-1.43418	0.97349	Down	NA	NA	NA	NA	gi|947117001|gb|KRH65250.1|//hypothetical protein GLYMA_03G022600 [Glycine max]
Glyma.03G026000.Wm82.a2.v1	1079	2.32667	1.08	-1.10723	0.991684	Down	NA	NA	NA	NA	gi|356506071|ref|XP_003521811.1|//PREDICTED: uncharacterized protein LOC100783654 [Glycine max]
Glyma.03G030700.Wm82.a2.v1	729	1.03	0.0733333	-3.81203	0.999463	Down	NA	GO:0000166//nucleotide binding	GO:0044267//cellular protein metabolic process	K09500//T-complex protein 1 subunit theta	gi|947067110|gb|KRH16253.1|//hypothetical protein GLYMA_14G143500 [Glycine max]
Glyma.03G032600.Wm82.a2.v1	393	1.67333	0.01	-7.38658	1	Down	NA	GO:0016757//transferase activity, transferring glycosyl groups	NA	K08237//hydroquinone glucosyltransferase [EC:2.4.1.218];K12356//coniferyl-alcohol glucosyltransferase [EC:2.4.1.111]	gi|734385264|gb|KHN24643.1|//Anthocyanidin 3-O-glucosyltransferase 5 [Glycine soja]
Glyma.03G043300.Wm82.a2.v1	360	2.04333	0.42	-2.28246	0.980368	Down	NA	NA	NA	NA	gi|947117286|gb|KRH65535.1|//hypothetical protein GLYMA_03G043300 [Glycine max]
Glyma.03G060800.Wm82.a2.v1	216	1.19	0.43	-1.46855	0.972507	Down	NA	NA	NA	NA	gi|947117532|gb|KRH65781.1|//hypothetical protein GLYMA_03G060800 [Glycine max]
Glyma.03G072700.Wm82.a2.v1	425	6.19333	2.84	-1.12483	0.972502	Down	NA	NA	NA	K18059//sulfate transporter 4	gi|947117705|gb|KRH65954.1|//hypothetical protein GLYMA_03G072700 [Glycine max]
Glyma.03G083900.Wm82.a2.v1	287	1.13667	0.0366667	-4.9542	0.996274	Down	NA	NA	NA	K09264//MADS-box transcription factor, plant	gi|947117867|gb|KRH66116.1|//hypothetical protein GLYMA_03G083900 [Glycine max]
Glyma.03G103300.Wm82.a2.v1	414	1.38	0.01	-7.10852	1	Down	NA	NA	NA	K02932//large subunit ribosomal protein L5e	gi|947118140|gb|KRH66389.1|//hypothetical protein GLYMA_03G103300 [Glycine max]
Glyma.03G118100.Wm82.a2.v1	890	1.53333	0.713333	-1.10402	0.978698	Down	NA	GO:0001071//nucleic acid binding transcription factor activity	GO:0010467//gene expression;GO:0009314//response to radiation	K19027//zinc finger FYVE domain-containing protein 26;K17894	gi|356504611|ref|XP_003521089.1|//PREDICTED: GATA transcription factor 2-like [Glycine max]
Glyma.03G209300.Wm82.a2.v1	186	1.32667	0.313333	-2.08204	0.98318	Down	NA	NA	NA	NA	gi|947119858|gb|KRH68107.1|//hypothetical protein GLYMA_03G209300 [Glycine max]
Glyma.03G218000.Wm82.a2.v1	636	1.60333	0.72	-1.15501	0.982049	Down	NA	NA	NA	NA	gi|571446680|ref|XP_006577160.1|//PREDICTED: uncharacterized protein LOC102668315 [Glycine max]
Glyma.03G219600.Wm82.a2.v1	699	1.55	0.726667	-1.0929	0.979214	Down	GO:0005743//mitochondrial inner membrane	GO:0015002//heme-copper terminal oxidase activity	GO:0008152//metabolic process	NA	gi|356505635|ref|XP_003521595.1|//PREDICTED: cytochrome c oxidase subunit 5C isoform X1 [Glycine max];gi|571446699|ref|XP_006577163.1|//PREDICTED: cytochrome c oxidase subunit 5C isoform X2 [Glycine max]
Glyma.03G254300.Wm82.a2.v1	1171	15.4633	6.25667	-1.30539	0.993354	Down	NA	NA	NA	K01183//chitinase [EC:3.2.1.14]	gi|955314364|ref|XP_014629801.1|//PREDICTED: basic endochitinase-like [Glycine max]
Glyma.04G047600.Wm82.a2.v1	168	2.55	1.16667	-1.1281	0.939347	Down	NA	NA	NA	NA	gi|947113144|gb|KRH61446.1|//hypothetical protein GLYMA_04G047600 [Glycine max]
Glyma.04G086600.Wm82.a2.v1	1653	1.34333	0.643333	-1.06218	0.982152	Down	NA	NA	NA	K14209//solute carrier family 36 (proton-coupled amino acid transporter)	gi|947113807|gb|KRH62109.1|//hypothetical protein GLYMA_04G086600 [Glycine max];gi|356510051|ref|XP_003523754.1|//PREDICTED: amino acid permease 8-like [Glycine max]
Glyma.04G112100.Wm82.a2.v1	1166	4.87667	2.20333	-1.14621	0.966427	Down	NA	NA	NA	NA	gi|947114203|gb|KRH62505.1|//hypothetical protein GLYMA_04G112100 [Glycine max]
Glyma.04G186600.Wm82.a2.v1	1035	1.61	0.466667	-1.7866	0.95602	Down	NA	NA	NA	K14007//protein transport protein SEC24;K05387//glutamate receptor, ionotropic, plant	gi|947115297|gb|KRH63599.1|//hypothetical protein GLYMA_04G186600 [Glycine max]
Glyma.04G204900.Wm82.a2.v1	159	6.35667	3.14667	-1.01445	0.988663	Down	NA	NA	NA	NA	gi|734400136|gb|KHN31222.1|//hypothetical protein glysoja_012872 [Glycine soja]
Glyma.04G244400.Wm82.a2.v1	556	2.46333	1.12667	-1.12855	0.981092	Down	NA	NA	NA	NA	gi|947116296|gb|KRH64598.1|//hypothetical protein GLYMA_04G244400 [Glycine max]
Glyma.04G250100.Wm82.a2.v1	1162	1.39333	0.676667	-1.04202	0.975256	Down	NA	NA	NA	NA	gi|356509422|ref|XP_003523448.1|//PREDICTED: uncharacterized protein LOC100810043 [Glycine max];gi|947116382|gb|KRH64684.1|//hypothetical protein GLYMA_04G250100 [Glycine max]
Glyma.05G009000.Wm82.a2.v1	781	5.27	1.51333	-1.80007	1	Down	NA	NA	NA	NA	gi|955319149|ref|XP_003524537.3|//PREDICTED: early nodulin-93-like [Glycine max]
Glyma.05G021600.Wm82.a2.v1	150	1.07667	0.273333	-1.97784	0.979796	Down	NA	NA	NA	NA	gi|947108498|gb|KRH56824.1|//hypothetical protein GLYMA_05G021600 [Glycine max]
Glyma.05G048700.Wm82.a2.v1	1837	1.06667	0.133333	-3	0.983731	Down	NA	GO:0048037//cofactor binding	NA	K15631//molybdenum cofactor sulfurtransferase [EC:2.8.1.9]	gi|356513675|ref|XP_003525536.1|//PREDICTED: uncharacterized protein LOC100793062 [Glycine max]
Glyma.05G049800.Wm82.a2.v1	549	2.87667	0.693333	-2.05278	0.995217	Down	NA	NA	NA	K09286//EREBP-like factor	gi|356514072|ref|XP_003525731.1|//PREDICTED: ethylene-responsive transcription factor ERF026 [Glycine max]
Glyma.05G056600.Wm82.a2.v1	861	1.05667	0.513333	-1.04155	0.969203	Down	NA	NA	NA	NA	gi|356513727|ref|XP_003525562.1|//PREDICTED: uncharacterized protein LOC100811674 [Glycine max]
Glyma.05G084000.Wm82.a2.v1	730	1.48667	0.553333	-1.42586	0.990498	Down	NA	NA	NA	NA	gi|734348536|gb|KHN11887.1|//hypothetical protein glysoja_045571 [Glycine soja]
Glyma.05G119800.Wm82.a2.v1	1081	1.54333	0.34	-2.18244	0.984169	Down	GO:0031012//extracellular matrix	GO:0004553//hydrolase activity, hydrolyzing O-glycosyl compounds	GO:0000272//polysaccharide catabolic process	K15920//beta-D-xylosidase 4 [EC:3.2.1.37]	gi|947109992|gb|KRH58318.1|//hypothetical protein GLYMA_05G119800 [Glycine max]
Glyma.05G129500.Wm82.a2.v1	138	2.86333	0.01	-8.16155	1	Down	NA	NA	NA	NA	gi|947110133|gb|KRH58459.1|//hypothetical protein GLYMA_05G129500 [Glycine max]
Glyma.05G160700.Wm82.a2.v1	913	4.78	2.29333	-1.05956	0.990638	Down	NA	NA	NA	NA	gi|571455768|ref|XP_006580176.1|//PREDICTED: uncharacterized protein LOC100793239 isoform X1 [Glycine max]
Glyma.05G193700.Wm82.a2.v1	207	3.58	1.35333	-1.40344	0.988647	Down	NA	NA	NA	NA	gi|947111272|gb|KRH59598.1|//hypothetical protein GLYMA_05G193700 [Glycine max]
Glyma.05G214800.Wm82.a2.v1	177	1.09	0.44	-1.30875	0.977707	Down	NA	NA	NA	NA	gi|734310541|gb|KHM99921.1|//hypothetical protein glysoja_017619 [Glycine soja]
Glyma.05G218100.Wm82.a2.v1	911	1.48667	0.01	-7.21594	0.997299	Down	NA	GO:0003712//transcription cofactor activity;GO:0003676//nucleic acid binding	GO:0006351//transcription, DNA-templated	K03679//exosome complex component RRP4	gi|947092757|gb|KRH41342.1|//hypothetical protein GLYMA_08G024200 [Glycine max]
Glyma.06G025500.Wm82.a2.v1	363	3.50333	1.51	-1.21418	0.980359	Down	NA	NA	NA	K14488//SAUR family protein	gi|356518090|ref|XP_003527716.1|//PREDICTED: auxin-induced protein 6B-like [Glycine max]
Glyma.06G031100.Wm82.a2.v1	767	4.15	1.96	-1.08226	0.980454	Down	NA	NA	NA	NA	gi|351728087|ref|NP_001236159.1|//uncharacterized protein LOC100306259 [Glycine max]
Glyma.06G032700.Wm82.a2.v1	369	6.35	2.29	-1.47141	0.993337	Down	NA	NA	NA	NA	gi|947103481|gb|KRH51864.1|//hypothetical protein GLYMA_06G0327002, partial [Glycine max]
Glyma.06G160300.Wm82.a2.v1	584	10.2033	3.8	-1.42497	0.991804	Down	NA	NA	GO:0006952//defense response;GO:0001906//cell killing	NA	gi|358249354|ref|NP_001240040.1|//uncharacterized protein LOC100787787 [Glycine max]
Glyma.06G160400.Wm82.a2.v1	642	48.3433	24	-1.01028	0.990512	Down	NA	NA	GO:0006950//response to stress	NA	gi|356516435|ref|XP_003526900.1|//PREDICTED: defensin Ec-AMP-D2 [Glycine max]
Glyma.06G291400.Wm82.a2.v1	384	1.10333	0.41	-1.42817	0.975257	Down	GO:0043231//intracellular membrane-bounded organelle	NA	GO:0065003//macromolecular complex assembly	K07555//ATP synthase mitochondrial F1 complex assembly factor 1	gi|947107556|gb|KRH55939.1|//hypothetical protein GLYMA_06G291400 [Glycine max]
Glyma.06G325600.Wm82.a2.v1	980	1.16	0.41	-1.50043	0.94731	Down	NA	NA	NA	K15601//lysine-specific demethylase 3 [EC:1.14.11.-]	gi|947108102|gb|KRH56485.1|//hypothetical protein GLYMA_06G3256002, partial [Glycine max];gi|947108101|gb|KRH56484.1|//hypothetical protein GLYMA_06G3256002 [Glycine max]
Glyma.07G014500.Wm82.a2.v1	1002	1.14	0.353333	-1.68993	0.989592	Down	NA	GO:0016791//phosphatase activity	NA	K02866//large subunit ribosomal protein L10e;K11340//actin-like protein 6A	gi|947098704|gb|KRH47196.1|//hypothetical protein GLYMA_07G014500 [Glycine max];gi|1351033|sp|P10742.2|S25K_SOYBN//RecName: Full=Stem 31 kDa glycoprotein; AltName: Full=Vegetative storage protein VSP25; Flags: Precursor
Glyma.07G063000.Wm82.a2.v1	1427	2.03667	0.316667	-2.68517	0.989686	Down	NA	NA	NA	K17427//large subunit ribosomal protein L46;K01592//tyrosine decarboxylase [EC:4.1.1.25]	gi|955330083|ref|XP_014633273.1|//PREDICTED: uncharacterized protein LOC102665361 isoform X1 [Glycine max]
Glyma.07G066400.Wm82.a2.v1	165	1.9	0.946667	-1.00507	0.954539	Down	GO:0016020//membrane;GO:0043231//intracellular membrane-bounded organelle	NA	NA	K18586//ubiquinone biosynthesis protein COQ4	gi|947099574|gb|KRH48066.1|//hypothetical protein GLYMA_07G066400 [Glycine max]
Glyma.07G111900.Wm82.a2.v1	1693	1.21333	0.55	-1.14147	0.982679	Down	NA	NA	NA	K07393//putative glutathione S-transferase	gi|356520794|ref|XP_003529045.1|//PREDICTED: putative UPF0481 protein At3g02645 [Glycine max]
Glyma.07G114100.Wm82.a2.v1	360	1.04	0.286667	-1.85914	0.978939	Down	NA	NA	NA	K02985//small subunit ribosomal protein S3e	gi|947100320|gb|KRH48812.1|//hypothetical protein GLYMA_07G114100 [Glycine max]
Glyma.07G124400.Wm82.a2.v1	1511	3.93	1.75	-1.16717	0.969587	Down	NA	NA	NA	K06892//feruloyl-CoA ortho-hydroxylase [EC:1.14.11.-]	gi|356522918|ref|XP_003530089.1|//PREDICTED: feruloyl CoA ortho-hydroxylase 1 [Glycine max]
Glyma.07G212600.Wm82.a2.v1	183	1.17333	0.53	-1.14655	0.980253	Down	NA	NA	GO:0010467//gene expression	K11108//RNA 3'-terminal phosphate cyclase-like protein	gi|947101785|gb|KRH50277.1|//hypothetical protein GLYMA_07G212600 [Glycine max]
Glyma.07G235600.Wm82.a2.v1	1220	2.02	0.866667	-1.22081	0.987587	Down	GO:0043231//intracellular membrane-bounded organelle	GO:0003677//DNA binding;GO:0001071//nucleic acid binding transcription factor activity	GO:0006351//transcription, DNA-templated	K09419//heat shock transcription factor, other eukaryote	gi|955332240|ref|XP_014633688.1|//PREDICTED: heat stress transcription factor B-4b-like [Glycine max]
Glyma.07G271500.Wm82.a2.v1	225	1.54	0.573333	-1.42548	0.980437	Down	NA	NA	NA	NA	gi|947102778|gb|KRH51270.1|//hypothetical protein GLYMA_07G271500 [Glycine max]
Glyma.08G084200.Wm82.a2.v1	147	1.36333	0.01	-7.09099	0.981634	Down	NA	NA	NA	NA	gi|947093754|gb|KRH42339.1|//hypothetical protein GLYMA_08G084200 [Glycine max]
Glyma.08G128100.Wm82.a2.v1	779	21.7233	10.46	-1.05436	0.996299	Down	NA	GO:0046914//transition metal ion binding	NA	NA	gi|351727609|ref|NP_001235375.1|//uncharacterized protein LOC100305948 precursor [Glycine max]
Glyma.08G230300.Wm82.a2.v1	177	1.55	0.766667	-1.0156	0.972516	Down	NA	NA	NA	NA	gi|947096188|gb|KRH44773.1|//hypothetical protein GLYMA_08G230300 [Glycine max]
Glyma.08G322100.Wm82.a2.v1	940	1.03667	0.51	-1.02338	0.975972	Down	NA	NA	NA	NA	gi|571474035|ref|XP_006586104.1|//PREDICTED: uncharacterized protein LOC102665936 [Glycine max]
Glyma.08G331400.Wm82.a2.v1	1042	1.89333	0.863333	-1.13294	0.980014	Down	NA	NA	NA	NA	gi|356566393|ref|XP_003551416.1|//PREDICTED: SEC14 cytosolic factor [Glycine max]
Glyma.09G024300.Wm82.a2.v1	859	1.52	0.67	-1.18184	0.962126	Down	NA	GO:0008422//beta-glucosidase activity;GO:0043167//ion binding	GO:0044238//primary metabolic process	K10761//tRNA(His) guanylyltransferase [EC:2.7.7.79];K15429//tRNA (guanine37-N1)-methyltransferase [EC:2.1.1.228]	gi|734380823|gb|KHN23003.1|//Glucan endo-1,3-beta-glucosidase 8 [Glycine soja]
Glyma.09G051700.Wm82.a2.v1	159	1.65667	0.42	-1.97982	0.975483	Down	NA	NA	NA	NA	gi|947088543|gb|KRH37208.1|//hypothetical protein GLYMA_09G051700 [Glycine max]
Glyma.09G113600.Wm82.a2.v1	255	1.59	0.01	-7.31288	0.999988	Down	NA	NA	NA	K00889//1-phosphatidylinositol-4-phosphate 5-kinase [EC:2.7.1.68]	gi|947089474|gb|KRH38139.1|//hypothetical protein GLYMA_09G113600 [Glycine max]
Glyma.09G114400.Wm82.a2.v1	216	1.67667	0.743333	-1.17351	0.972504	Down	NA	NA	NA	NA	gi|947089482|gb|KRH38147.1|//hypothetical protein GLYMA_09G114400 [Glycine max]
Glyma.09G172800.Wm82.a2.v1	532	2.37667	1.18667	-1.00202	0.981818	Down	NA	NA	NA	NA	gi|955338732|ref|XP_014617024.1|//PREDICTED: homeobox protein knotted-1-like 1-like isoform X1 [Glycine max]
Glyma.09G272200.Wm82.a2.v1	719	3.48667	0.886667	-1.97538	0.969204	Down	NA	NA	NA	K04730//interleukin-1 receptor-associated kinase 1 [EC:2.7.11.1]	gi|734396161|gb|KHN29480.1|//Putative LRR receptor-like serine/threonine-protein kinase [Glycine soja]
Glyma.10G000400.Wm82.a2.v1	2311	22.13	8.78667	-1.33262	0.981599	Down	NA	NA	NA	K17609//nucleoredoxin [EC:1.8.1.8]	gi|947082890|gb|KRH31611.1|//hypothetical protein GLYMA_10G000400 [Glycine max];gi|359807244|ref|NP_001241622.1|//uncharacterized protein LOC100815869 [Glycine max]
Glyma.10G010000.Wm82.a2.v1	1920	1.27	0.62	-1.03449	0.980453	Down	NA	NA	NA	K01213//galacturan 1,4-alpha-galacturonidase [EC:3.2.1.67]	gi|356536665|ref|XP_003536857.1|//PREDICTED: polygalacturonase At1g48100-like [Glycine max]
Glyma.10G013200.Wm82.a2.v1	159	1.24667	0.133333	-3.22497	0.98833	Down	NA	NA	NA	NA	gi|947083076|gb|KRH31797.1|//hypothetical protein GLYMA_10G013200 [Glycine max]
Glyma.10G021300.Wm82.a2.v1	786	1.89333	0.673333	-1.49154	0.979775	Down	NA	GO:0015036//disulfide oxidoreductase activity	GO:0019725//cellular homeostasis	K03676//glutaredoxin 3	gi|351724631|ref|NP_001237832.1|//uncharacterized protein LOC100527558 [Glycine max]
Glyma.10G046200.Wm82.a2.v1	1411	2.06	1.00333	-1.03784	0.980276	Down	NA	NA	NA	NA	gi|356536893|ref|XP_003536967.1|//PREDICTED: probable membrane-associated kinase regulator 4 [Glycine max]
Glyma.10G063400.Wm82.a2.v1	967	1.73333	0.863333	-1.00556	0.975477	Down	NA	NA	NA	K12185//ESCRT-I complex subunit VPS37	gi|356537013|ref|XP_003537026.1|//PREDICTED: vacuolar protein-sorting-associated protein 37 homolog 1-like [Glycine max]
Glyma.10G113800.Wm82.a2.v1	363	1.49	0.73	-1.02934	0.97543	Down	NA	NA	NA	K18835//WRKY transcription factor 2;K13424//WRKY transcription factor 33	gi|947084577|gb|KRH33298.1|//hypothetical protein GLYMA_10G113800 [Glycine max]
Glyma.10G138500.Wm82.a2.v1	972	1.02667	0.493333	-1.05733	0.974218	Down	NA	NA	NA	K14484//auxin-responsive protein IAA	gi|356533499|ref|XP_003535301.1|//PREDICTED: auxin-responsive protein IAA30-like [Glycine max]
Glyma.10G176800.Wm82.a2.v1	1005	1.22667	0.59	-1.05596	0.972942	Down	NA	NA	NA	K03544//ATP-dependent Clp protease ATP-binding subunit ClpX	gi|947085611|gb|KRH34332.1|//hypothetical protein GLYMA_10G176800 [Glycine max]
Glyma.10G284100.Wm82.a2.v1	1185	3.01333	1.35	-1.1584	0.99283	Down	NA	NA	NA	K00480//salicylate hydroxylase [EC:1.14.13.1];K09838//zeaxanthin epoxidase [EC:1.14.15.21]	gi|947087391|gb|KRH36112.1|//hypothetical protein GLYMA_10G284100 [Glycine max]
Glyma.10G285300.Wm82.a2.v1	1378	1.86667	0.06	-4.95936	0.995168	Down	NA	NA	NA	K11982//E3 ubiquitin-protein ligase RNF115/126 [EC:2.3.2.27]	gi|356536418|ref|XP_003536735.1|//PREDICTED: E3 ubiquitin-protein ligase RING1-like [Glycine max]
Glyma.11G023100.Wm82.a2.v1	279	2.76667	1.27333	-1.11954	0.987208	Down	NA	NA	NA	NA	gi|947079128|gb|KRH27917.1|//hypothetical protein GLYMA_11G023100 [Glycine max]
Glyma.11G030800.Wm82.a2.v1	2070	1.12333	0.516667	-1.12048	0.982204	Down	GO:0043231//intracellular membrane-bounded organelle	GO:0004558//alpha-1,4-glucosidase activity	GO:0044238//primary metabolic process	K01193//beta-fructofuranosidase [EC:3.2.1.26]	gi|947079247|gb|KRH28036.1|//hypothetical protein GLYMA_11G030800 [Glycine max]
Glyma.11G057200.Wm82.a2.v1	798	1.61667	0.793333	-1.02702	0.972359	Down	NA	NA	NA	K03006//DNA-directed RNA polymerase II subunit RPB1 [EC:2.7.7.6]	gi|734423148|gb|KHN42069.1|//hypothetical protein glysoja_003809 [Glycine soja]
Glyma.11G065600.Wm82.a2.v1	276	2.16333	1.02667	-1.07529	0.970186	Down	NA	NA	NA	NA	gi|947079846|gb|KRH28635.1|//hypothetical protein GLYMA_11G065600 [Glycine max]
Glyma.11G077900.Wm82.a2.v1	1008	1.63	0.676667	-1.26835	0.98757	Down	NA	NA	NA	K15692//E3 ubiquitin-protein ligase RNF13 [EC:2.3.2.27]	gi|358248854|ref|NP_001240207.1|//uncharacterized protein LOC100803436 precursor [Glycine max]
Glyma.11G085800.Wm82.a2.v1	375	1.12667	0.4	-1.49399	0.975799	Down	NA	GO:0000166//nucleotide binding;GO:0003824//catalytic activity	NA	K06928//nucleoside-triphosphatase [EC:3.6.1.15]	gi|947080129|gb|KRH28918.1|//hypothetical protein GLYMA_11G085800 [Glycine max]
Glyma.11G132300.Wm82.a2.v1	1225	1.3	0.603333	-1.10748	0.96437	Down	NA	NA	NA	K01188//beta-glucosidase [EC:3.2.1.21]	gi|734378210|gb|KHN21895.1|//Putative inactive beta-glucosidase 33 [Glycine soja]
Glyma.11G166700.Wm82.a2.v1	416	1.69	0.77	-1.13409	0.973553	Down	NA	NA	NA	NA	gi|947081408|gb|KRH30197.1|//hypothetical protein GLYMA_11G166700 [Glycine max]
Glyma.11G235000.Wm82.a2.v1	667	1.39667	0.52	-1.4254	0.987132	Down	GO:0031224//intrinsic component of membrane	NA	NA	NA	gi|351727040|ref|NP_001236635.1|//uncharacterized protein LOC100500345 [Glycine max]
Glyma.11G255800.Wm82.a2.v1	1036	1.71	0.84	-1.02554	0.980761	Down	NA	NA	NA	K03006//DNA-directed RNA polymerase II subunit RPB1 [EC:2.7.7.6];K19619//tyrosyl-DNA phosphodiesterase 2 [EC:3.1.4.-];K00809//deoxyhypusine synthase [EC:2.5.1.46]	gi|734427809|gb|KHN44486.1|//Glucan endo-1,3-beta-glucosidase 1 [Glycine soja]
Glyma.12G016200.Wm82.a2.v1	174	2.79333	0.03	-6.54088	1	Down	NA	NA	NA	NA	gi|947075165|gb|KRH24005.1|//hypothetical protein GLYMA_12G016200 [Glycine max]
Glyma.12G030700.Wm82.a2.v1	1042	1.31	0.613333	-1.09482	0.974429	Down	NA	GO:0005515//protein binding	GO:0044267//cellular protein metabolic process	K03686//molecular chaperone DnaJ	gi|358248746|ref|NP_001239933.1|//uncharacterized protein LOC100798520 [Glycine max]
Glyma.12G044300.Wm82.a2.v1	635	1.94667	0.97	-1.00495	0.980358	Down	NA	NA	NA	NA	gi|947075646|gb|KRH24486.1|//hypothetical protein GLYMA_12G044300 [Glycine max]
Glyma.12G156400.Wm82.a2.v1	814	1.15667	0.396667	-1.54397	0.985317	Down	NA	NA	NA	NA	gi|571493647|ref|XP_006592615.1|//PREDICTED: uncharacterized protein LOC102668158 [Glycine max]
Glyma.12G182300.Wm82.a2.v1	1023	7.45333	3.27	-1.1886	0.989804	Down	NA	NA	NA	NA	gi|351723495|ref|NP_001236513.1|//uncharacterized protein LOC100500080 [Glycine max]
Glyma.12G201400.Wm82.a2.v1	168	1.73667	0.586667	-1.56571	0.972832	Down	NA	NA	NA	NA	gi|947078065|gb|KRH26905.1|//hypothetical protein GLYMA_12G201400 [Glycine max]
Glyma.13G011400.Wm82.a2.v1	399	1.84667	0.92	-1.00522	0.908963	Down	NA	NA	NA	NA	gi|947068848|gb|KRH17739.1|//hypothetical protein GLYMA_13G011400 [Glycine max]
Glyma.13G021200.Wm82.a2.v1	679	116.65	49.9733	-1.22296	0.977207	Down	NA	NA	NA	NA	gi|947068913|gb|KRH17804.1|//hypothetical protein GLYMA_13G017200 [Glycine max]
Glyma.13G023700.Wm82.a2.v1	2709	1.16333	0.36	-1.6922	0.969429	Down	NA	NA	NA	K01191//alpha-mannosidase [EC:3.2.1.24]	gi|947068982|gb|KRH17873.1|//hypothetical protein GLYMA_13G023700, partial [Glycine max]
Glyma.13G032600.Wm82.a2.v1	2304	2.14667	0.893333	-1.26483	0.954849	Down	NA	GO:0032559//adenyl ribonucleotide binding;GO:0004672//protein kinase activity;GO:0004871//signal transducer activity	GO:0006464//cellular protein modification process	K04733//interleukin-1 receptor-associated kinase 4 [EC:2.7.11.1];K04730//interleukin-1 receptor-associated kinase 1 [EC:2.7.11.1]	gi|947069120|gb|KRH18011.1|//hypothetical protein GLYMA_13G032600 [Glycine max];gi|571497160|ref|XP_006593816.1|//PREDICTED: G-type lectin S-receptor-like serine/threonine-protein kinase SD1-1 [Glycine max]
Glyma.13G043200.Wm82.a2.v1	225	1.16	0.01	-6.85798	1	Down	NA	NA	NA	K10571//de-etiolated-1	gi|955362844|ref|XP_006596270.2|//PREDICTED: light-mediated development protein DET1-like, partial [Glycine max]
Glyma.13G115100.Wm82.a2.v1	561	1.51333	0.643333	-1.23409	0.979813	Down	NA	NA	NA	K01051//pectinesterase [EC:3.1.1.11]	gi|947070515|gb|KRH19406.1|//hypothetical protein GLYMA_13G115100 [Glycine max]
Glyma.13G197600.Wm82.a2.v1	1185	1.12667	0.376667	-1.5807	0.995119	Down	NA	GO:0004871//signal transducer activity	GO:0007165//signal transduction;GO:0006351//transcription, DNA-templated	K14492//two-component response regulator ARR-A family	gi|356546360|ref|XP_003541594.1|//PREDICTED: two-component response regulator ORR9-like [Glycine max]
Glyma.13G213900.Wm82.a2.v1	2009	3.23	1.52333	-1.0843	0.962297	Down	NA	NA	NA	NA	gi|571504922|ref|XP_003542910.2|//PREDICTED: uncharacterized protein LOC100776211 [Glycine max]
Glyma.13G227500.Wm82.a2.v1	451	1.43667	0.3	-2.25969	0.999999	Down	NA	NA	NA	NA	gi|947072338|gb|KRH21229.1|//hypothetical protein GLYMA_13G227500 [Glycine max]
Glyma.13G309500.Wm82.a2.v1	364	1.15667	0.5	-1.20997	0.968205	Down	NA	NA	NA	NA	gi|947073686|gb|KRH22577.1|//hypothetical protein GLYMA_13G309500 [Glycine max]
Glyma.14G009000.Wm82.a2.v1	465	1.21333	0.603333	-1.00795	0.972506	Down	NA	NA	NA	K14495//F-box protein GID2	gi|947064995|gb|KRH14138.1|//hypothetical protein GLYMA_14G009000 [Glycine max]
Glyma.14G019600.Wm82.a2.v1	790	1.08	0.51	-1.08246	0.931867	Down	NA	NA	NA	K14692//solute carrier family 30 (zinc transporter), member 5/7	gi|947065186|gb|KRH14329.1|//hypothetical protein GLYMA_14G019600 [Glycine max]
Glyma.14G032000.Wm82.a2.v1	153	23.5767	6.99	-1.754	0.999999	Down	NA	NA	NA	NA	gi|734348816|gb|KHN11999.1|//hypothetical protein glysoja_019972 [Glycine soja]
Glyma.14G036200.Wm82.a2.v1	1188	3.52	1.72333	-1.03037	0.989853	Down	GO:0043231//intracellular membrane-bounded organelle	GO:0003677//DNA binding;GO:0001071//nucleic acid binding transcription factor activity	GO:0006351//transcription, DNA-templated	K09419//heat shock transcription factor, other eukaryote	gi|356553651|ref|XP_003545167.1|//PREDICTED: heat stress transcription factor B-4b-like [Glycine max]
Glyma.14G081500.Wm82.a2.v1	1638	1.31667	0.61	-1.11001	0.956634	Down	NA	GO:0003824//catalytic activity	GO:0044238//primary metabolic process	NA	gi|356552192|ref|XP_003544453.1|//PREDICTED: patatin-like protein 2 [Glycine max]
Glyma.14G109700.Wm82.a2.v1	711	1.02667	0.513333	-1	0.972755	Down	NA	NA	NA	K08838//serine/threonine-protein kinase 24/25/MST4 [EC:2.7.11.1]	gi|947066622|gb|KRH15765.1|//hypothetical protein GLYMA_14G109700 [Glycine max]
Glyma.14G122800.Wm82.a2.v1	249	1.43667	0.58	-1.3086	0.977957	Down	NA	NA	NA	NA	gi|947066823|gb|KRH15966.1|//hypothetical protein GLYMA_14G122800 [Glycine max]
Glyma.14G146900.Wm82.a2.v1	710	1.36	0.556667	-1.28872	0.9761	Down	NA	NA	NA	NA	gi|947067154|gb|KRH16297.1|//hypothetical protein GLYMA_14G146900 [Glycine max]
Glyma.14G189600.Wm82.a2.v1	583	3.62	1.67333	-1.11326	0.979751	Down	NA	GO:0043169//cation binding	GO:0006812//cation transport	NA	gi|359806956|ref|NP_001241327.1|//uncharacterized protein LOC100779974 [Glycine max]
Glyma.15G028100.Wm82.a2.v1	997	7.62333	3.42333	-1.15502	0.988382	Down	NA	NA	NA	K00430//peroxidase [EC:1.11.1.7]	gi|734405485|gb|KHN33287.1|//Putative peroxidase 26 [Glycine soja]
Glyma.15G044000.Wm82.a2.v1	255	1.14333	0.26	-2.13666	0.986377	Down	NA	NA	NA	NA	gi|947061096|gb|KRH10357.1|//hypothetical protein GLYMA_15G044000 [Glycine max]
Glyma.15G057400.Wm82.a2.v1	333	2.56333	0.56	-2.19452	0.977008	Down	NA	NA	NA	NA	gi|351724663|ref|NP_001238089.1|//uncharacterized protein LOC100527317 [Glycine max]
Glyma.15G068400.Wm82.a2.v1	186	1.53	0.513333	-1.57556	0.969392	Down	NA	NA	NA	NA	gi|947061505|gb|KRH10766.1|//hypothetical protein GLYMA_15G068400 [Glycine max]
Glyma.15G084500.Wm82.a2.v1	1707	2.04667	1.01333	-1.01417	0.978948	Down	GO:0016020//membrane	GO:0000166//nucleotide binding;GO:0004672//protein kinase activity	NA	K13418//somatic embryogenesis receptor kinase 1 [EC:2.7.10.1 2.7.11.1]	gi|947061782|gb|KRH11043.1|//hypothetical protein GLYMA_15G084500 [Glycine max]
Glyma.15G116100.Wm82.a2.v1	291	1.85667	0.603333	-1.62169	0.976995	Down	NA	NA	NA	NA	gi|947062283|gb|KRH11544.1|//hypothetical protein GLYMA_15G116100 [Glycine max]
Glyma.15G188000.Wm82.a2.v1	351	2.49333	1	-1.31808	0.979493	Down	NA	NA	NA	K03935//NADH dehydrogenase (ubiquinone) Fe-S protein 2 [EC:1.6.5.3 1.6.99.3]	gi|947037581|gb|KRG88441.1|//hypothetical protein GLYMA_U041400 [Glycine max]
Glyma.15G251300.Wm82.a2.v1	1196	3.70333	1.26667	-1.54779	0.972757	Down	NA	GO:0016765//transferase activity, transferring alkyl or aryl (other than methyl) groups	GO:0018130//heterocycle biosynthetic process	K05953//nicotianamine synthase [EC:2.5.1.43]	gi|571521524|ref|XP_006598174.1|//PREDICTED: nicotianamine synthase-like [Glycine max]
Glyma.16G038100.Wm82.a2.v1	650	1.02	0.3	-1.76553	0.994314	Down	NA	NA	NA	NA	gi|734433495|gb|KHN46750.1|//hypothetical protein glysoja_015001 [Glycine soja]
Glyma.16G046300.Wm82.a2.v1	708	2.38333	0.896667	-1.41034	0.988678	Down	NA	NA	NA	K09286//EREBP-like factor	gi|955375399|ref|XP_014624311.1|//PREDICTED: ethylene-responsive transcription factor LEP-like [Glycine max]
Glyma.16G065800.Wm82.a2.v1	748	5.72	2.50333	-1.19216	0.975694	Down	NA	NA	NA	K12386//cystinosin	gi|356558783|ref|XP_003547682.1|//PREDICTED: cystinosin homolog [Glycine max]
Glyma.16G078700.Wm82.a2.v1	228	1.68	0.726667	-1.2091	0.963316	Down	NA	NA	NA	NA	gi|947057878|gb|KRH07284.1|//hypothetical protein GLYMA_16G078700 [Glycine max]
Glyma.16G099900.Wm82.a2.v1	1851	1.59667	0.346667	-2.20344	0.990264	Down	NA	NA	NA	K14794//ribosomal RNA-processing protein 12	gi|947058227|gb|KRH07633.1|//hypothetical protein GLYMA_16G099900 [Glycine max]
Glyma.16G105900.Wm82.a2.v1	1947	1.14	0.246667	-2.2084	0.988754	Down	NA	NA	NA	K19613//leucine-rich repeat protein SHOC2;K10406//kinesin family member C2/C3	gi|947058309|gb|KRH07715.1|//hypothetical protein GLYMA_16G105900 [Glycine max]
Glyma.16G106800.Wm82.a2.v1	1612	6.24333	1.95333	-1.67638	0.99742	Down	NA	GO:0032559//adenyl ribonucleotide binding;GO:0004672//protein kinase activity	GO:0006464//cellular protein modification process	K04733//interleukin-1 receptor-associated kinase 4 [EC:2.7.11.1]	gi|955374697|ref|XP_014624073.1|//PREDICTED: serine/threonine-protein kinase At5g01020-like isoform X3 [Glycine max];gi|955374693|ref|XP_003548706.2|//PREDICTED: serine/threonine-protein kinase At5g01020-like isoform X2 [Glycine max]
Glyma.16G112400.Wm82.a2.v1	264	1.54	0.273333	-2.4942	0.988585	Down	NA	NA	NA	NA	gi|947058405|gb|KRH07811.1|//hypothetical protein GLYMA_16G112400 [Glycine max]
Glyma.16G116400.Wm82.a2.v1	453	11.9133	5.08	-1.22968	0.993069	Down	NA	NA	NA	K14808//ATP-dependent RNA helicase DDX54/DBP10 [EC:3.6.4.13]	gi|947058478|gb|KRH07884.1|//hypothetical protein GLYMA_16G116400 [Glycine max]
Glyma.16G117700.Wm82.a2.v1	1964	3.52333	1.75667	-1.0041	0.988662	Down	NA	NA	NA	K04733//interleukin-1 receptor-associated kinase 4 [EC:2.7.11.1]	gi|571527675|ref|XP_003548810.2|//PREDICTED: probable serine/threonine-protein kinase Cx32, chloroplastic [Glycine max]
Glyma.16G123300.Wm82.a2.v1	322	3.25667	0.323333	-3.3323	0.990262	Down	NA	NA	NA	NA	gi|947058596|gb|KRH08002.1|//hypothetical protein GLYMA_16G123300 [Glycine max]
Glyma.16G123400.Wm82.a2.v1	974	2.93	0.22	-3.73533	1	Down	NA	NA	NA	K01784//UDP-glucose 4-epimerase [EC:5.1.3.2]	gi|947058600|gb|KRH08006.1|//hypothetical protein GLYMA_16G123400 [Glycine max];gi|947058597|gb|KRH08003.1|//hypothetical protein GLYMA_16G123400 [Glycine max];gi|734410375|gb|KHN35542.1|//hypothetical protein glysoja_033031 [Glycine soja];gi|947058599|gb|KRH08005.1|//hypothetical protein GLYMA_16G123400 [Glycine max]
Glyma.16G128200.Wm82.a2.v1	1384	11.7667	4.55667	-1.36865	0.998126	Down	NA	NA	NA	K18826//calmodulin-lysine N-methyltransferase [EC:2.1.1.60];K00599//methyltransferase-like protein 6 [EC:2.1.1.-];K17878//nicotinamide N-methyltransferase [EC:2.1.1.1]	gi|734338630|gb|KHN08827.1|//Methyltransferase-like protein 21D [Glycine soja]
Glyma.16G128500.Wm82.a2.v1	674	1.50667	0.653333	-1.20547	0.972514	Down	NA	NA	NA	K10772//AP endonuclease 2 [EC:4.2.99.18]	gi|947058672|gb|KRH08078.1|//hypothetical protein GLYMA_16G128500 [Glycine max]
Glyma.16G131300.Wm82.a2.v1	769	5.65333	1.55333	-1.86373	0.999997	Down	NA	NA	NA	NA	gi|947058720|gb|KRH08126.1|//hypothetical protein GLYMA_16G131300 [Glycine max]
Glyma.16G168700.Wm82.a2.v1	3129	2.76667	0.433333	-2.6746	0.980724	Down	NA	NA	NA	K19613//leucine-rich repeat protein SHOC2;K10406//kinesin family member C2/C3	gi|955374302|ref|XP_014623998.1|//PREDICTED: receptor-like protein 12 [Glycine max]
Glyma.16G169200.Wm82.a2.v1	3387	1.67	0.54	-1.62882	0.987247	Down	NA	NA	NA	K19613//leucine-rich repeat protein SHOC2;K10406//kinesin family member C2/C3	gi|955376064|ref|XP_006599496.2|//PREDICTED: receptor-like protein 12 [Glycine max]
Glyma.16G169300.Wm82.a2.v1	3348	1.68	0.263333	-2.6735	1	Down	NA	NA	NA	K19613//leucine-rich repeat protein SHOC2;K10406//kinesin family member C2/C3	gi|947059317|gb|KRH08723.1|//hypothetical protein GLYMA_16G169300 [Glycine max]
Glyma.16G169400.Wm82.a2.v1	3440	1.69333	0.0733333	-4.52925	1	Down	NA	NA	NA	K10406//kinesin family member C2/C3;K13420//LRR receptor-like serine/threonine-protein kinase FLS2 [EC:2.7.11.1]	gi|947059318|gb|KRH08724.1|//hypothetical protein GLYMA_16G169400 [Glycine max]
Glyma.16G169700.Wm82.a2.v1	2010	17.4633	4.17667	-2.06391	1	Down	NA	NA	NA	K19613//leucine-rich repeat protein SHOC2;K10406//kinesin family member C2/C3	gi|571529054|ref|XP_006599495.1|//PREDICTED: receptor-like protein 12 [Glycine max]
Glyma.16G174300.Wm82.a2.v1	1644	1.37667	0.55	-1.32368	0.978492	Down	NA	NA	NA	K13466//EIX receptor 1/2;K19613//leucine-rich repeat protein SHOC2;K04506//E3 ubiquitin-protein ligase SIAH1 [EC:2.3.2.27]	gi|947059384|gb|KRH08790.1|//hypothetical protein GLYMA_16G174300 [Glycine max]
Glyma.16G175600.Wm82.a2.v1	1425	1.03333	0.213333	-2.27612	0.979798	Down	NA	GO:0016757//transferase activity, transferring glycosyl groups	NA	K12938//anthocyanidin 5,3-O-glucosyltransferase [EC:2.4.1.-];K13263//isoflavone 7-O-glucosyltransferase [EC:2.4.1.170];K08237//hydroquinone glucosyltransferase [EC:2.4.1.218]	gi|351721420|ref|NP_001235161.1|//isoflavone 7-O-glucosyltransferase 1 [Glycine max]
Glyma.16G195800.Wm82.a2.v1	639	1.48333	0.286667	-2.3714	0.995938	Down	NA	NA	NA	K09754//coumaroylquinate(coumaroylshikimate) 3'-monooxygenase [EC:1.14.13.36];K14985//26-hydroxylase [EC:1.14.-.-];K05280//flavonoid 3'-monooxygenase [EC:1.14.13.21]	gi|947059690|gb|KRH09096.1|//hypothetical protein GLYMA_16G195800 [Glycine max]
Glyma.16G207500.Wm82.a2.v1	1085	1.22	0.303333	-2.00791	0.98712	Down	NA	NA	NA	K00430//peroxidase [EC:1.11.1.7]	gi|356559955|ref|XP_003548261.1|//PREDICTED: peroxidase 47-like [Glycine max]
Glyma.17G010000.Wm82.a2.v1	459	1.27	0.603333	-1.0738	0.980346	Down	NA	NA	NA	NA	gi|734319465|gb|KHN03505.1|//hypothetical protein glysoja_004531 [Glycine soja]
Glyma.17G117100.Wm82.a2.v1	709	1.26667	0.37	-1.77544	0.987605	Down	NA	NA	NA	NA	gi|358249156|ref|NP_001240002.1|//uncharacterized protein LOC100820292 [Glycine max]
Glyma.17G117900.Wm82.a2.v1	264	1.14333	0.41	-1.47955	0.972564	Down	NA	NA	NA	NA	gi|734359110|gb|KHN15123.1|//hypothetical protein glysoja_011741 [Glycine soja]
Glyma.17G129800.Wm82.a2.v1	261	1.91	0.01	-7.57743	1	Down	NA	NA	NA	NA	gi|947054506|gb|KRH03959.1|//hypothetical protein GLYMA_17G129800 [Glycine max]
Glyma.17G143700.Wm82.a2.v1	252	1.20333	0.29	-2.05291	0.982982	Down	NA	NA	NA	NA	gi|947054714|gb|KRH04167.1|//hypothetical protein GLYMA_17G143700 [Glycine max]
Glyma.17G170500.Wm82.a2.v1	210	1.66667	0.446667	-1.8997	0.979949	Down	NA	NA	NA	NA	gi|947055110|gb|KRH04563.1|//hypothetical protein GLYMA_17G170500 [Glycine max]
Glyma.17G176500.Wm82.a2.v1	912	1.06333	0.476667	-1.15754	0.977595	Down	NA	NA	NA	NA	gi|947055196|gb|KRH04649.1|//hypothetical protein GLYMA_17G176500 [Glycine max]
Glyma.17G202400.Wm82.a2.v1	306	1.11333	0.52	-1.0983	0.953061	Down	NA	NA	NA	NA	gi|356561921|ref|XP_003549225.1|//PREDICTED: uncharacterized protein LOC100820288 [Glycine max]
Glyma.17G220200.Wm82.a2.v1	1803	1.01667	0.426667	-1.25267	0.981982	Down	GO:0009536//plastid	NA	NA	NA	gi|571538744|ref|XP_006601203.1|//PREDICTED: uncharacterized protein LOC100799131 isoform X2 [Glycine max];gi|356563966|ref|XP_003550228.1|//PREDICTED: uncharacterized protein LOC100799131 isoform X1 [Glycine max];gi|947055869|gb|KRH05322.1|//hypothetical protein GLYMA_17G220200 [Glycine max];gi|947055868|gb|KRH05321.1|//hypothetical protein GLYMA_17G220200 [Glycine max]
Glyma.18G007000.Wm82.a2.v1	1033	1.14	0.543333	-1.06912	0.978509	Down	GO:0005741//mitochondrial outer membrane	GO:0004871//signal transducer activity	GO:0006612//protein targeting to membrane	K11290//template-activating factor I;K11816//indole-3-pyruvate monooxygenase [EC:1.14.13.168]	gi|947047895|gb|KRG97423.1|//hypothetical protein GLYMA_18G007000 [Glycine max];gi|571542028|ref|XP_006601897.1|//PREDICTED: mitochondrial import receptor subunit TOM20-like isoform X2 [Glycine max];gi|356566216|ref|XP_003551330.1|//PREDICTED: mitochondrial import receptor subunit TOM20-like isoform X1 [Glycine max]
Glyma.18G041800.Wm82.a2.v1	354	4.47667	0.923333	-2.2775	0.992838	Down	GO:0031224//intrinsic component of membrane;GO:0043234//protein complex	GO:0016787//hydrolase activity	NA	K12948//signal peptidase complex subunit 3 [EC:3.4.-.-]	gi|571550537|ref|XP_006603105.1|//PREDICTED: signal peptidase complex subunit 3A-like, partial [Glycine max]
Glyma.18G160900.Wm82.a2.v1	816	1.19	0.203333	-2.54904	0.963942	Down	NA	NA	NA	NA	gi|955383388|ref|XP_014626138.1|//PREDICTED: phosphatidylinositol/phosphatidylcholine transfer protein SFH9-like [Glycine max]
Glyma.18G199100.Wm82.a2.v1	498	2.10667	0.96	-1.13386	0.975436	Down	NA	NA	NA	K04733//interleukin-1 receptor-associated kinase 4 [EC:2.7.11.1];K04730//interleukin-1 receptor-associated kinase 1 [EC:2.7.11.1]	gi|947050661|gb|KRH00190.1|//hypothetical protein GLYMA_18G199100 [Glycine max]
Glyma.18G222300.Wm82.a2.v1	150	1.21	0.143333	-3.07756	0.980156	Down	NA	NA	NA	NA	gi|947051064|gb|KRH00593.1|//hypothetical protein GLYMA_18G222300 [Glycine max]
Glyma.18G233200.Wm82.a2.v1	207	1.51667	0.636667	-1.25229	0.970373	Down	NA	NA	NA	NA	gi|947051232|gb|KRH00761.1|//hypothetical protein GLYMA_18G233200 [Glycine max]
Glyma.18G257500.Wm82.a2.v1	342	1.02667	0.436667	-1.23336	0.98383	Down	GO:0043231//intracellular membrane-bounded organelle	GO:0042623//ATPase activity, coupled	GO:0042221//response to chemical;GO:0009416//response to light stimulus	K10843//DNA excision repair protein ERCC-3 [EC:3.6.4.12]	gi|947051619|gb|KRH01148.1|//hypothetical protein GLYMA_18G257500 [Glycine max]
Glyma.18G280800.Wm82.a2.v1	758	1.25667	0.503333	-1.32002	0.988111	Down	NA	NA	NA	NA	gi|947051969|gb|KRH01498.1|//hypothetical protein GLYMA_18G280800 [Glycine max]
Glyma.19G033800.Wm82.a2.v1	1813	1.34667	0.656667	-1.03616	0.983733	Down	GO:0044459//plasma membrane part;GO:0030312//external encapsulating structure	GO:0035251//UDP-glucosyltransferase activity	GO:0045229//external encapsulating structure organization;GO:0009250//glucan biosynthetic process	K13379//reversibly glycosylated polypeptide / UDP-arabinopyranose mutase [EC:2.4.1.- 5.4.99.30]	gi|359807614|ref|NP_001241418.1|//uncharacterized protein LOC100803287 [Glycine max]
Glyma.19G041700.Wm82.a2.v1	1549	2.79	1.19667	-1.22124	0.984164	Down	NA	NA	NA	NA	gi|356573877|ref|XP_003555082.1|//PREDICTED: protein trichome birefringence-like 19 [Glycine max]
Glyma.19G042300.Wm82.a2.v1	165	1.2	0.506667	-1.24393	0.928307	Down	NA	NA	NA	NA	gi|947044172|gb|KRG93801.1|//hypothetical protein GLYMA_19G042300 [Glycine max]
Glyma.19G058900.Wm82.a2.v1	943	25.09	7.90667	-1.66597	0.99042	Down	GO:0005576//extracellular region	GO:0046914//transition metal ion binding	NA	K19476//vacuolar protein sorting-associated protein IST1;K11426//SET and MYND domain-containing protein	gi|356570841|ref|XP_003553592.1|//PREDICTED: germin-like protein subfamily 1 member 7 [Glycine max]
Glyma.19G059500.Wm82.a2.v1	572	2.74333	1.10667	-1.30971	0.978831	Down	NA	GO:0032559//adenyl ribonucleotide binding;GO:0004672//protein kinase activity	GO:0006464//cellular protein modification process	K08287//dual-specificity kinase [EC:2.7.12.1]	gi|947044437|gb|KRG94066.1|//hypothetical protein GLYMA_19G059500 [Glycine max]
Glyma.19G063000.Wm82.a2.v1	476	8.99333	4.31333	-1.06005	0.990788	Down	NA	NA	NA	NA	gi|947044480|gb|KRG94109.1|//hypothetical protein GLYMA_19G063000 [Glycine max]
Glyma.19G071000.Wm82.a2.v1	480	1.63667	0.4	-2.03269	0.981291	Down	NA	NA	NA	NA	gi|351722208|ref|NP_001237236.1|//uncharacterized protein LOC100306337 precursor [Glycine max]
Glyma.19G072700.Wm82.a2.v1	624	3.84	0.406667	-3.23919	0.996671	Down	GO:0016020//membrane	GO:0016787//hydrolase activity;GO:0000166//nucleotide binding	GO:0009987//cellular process	K13525//transitional endoplasmic reticulum ATPase	gi|947044648|gb|KRG94277.1|//hypothetical protein GLYMA_19G072700 [Glycine max]
Glyma.19G102400.Wm82.a2.v1	703	1.52	0.4	-1.926	0.980057	Down	NA	NA	NA	NA	gi|947045063|gb|KRG94692.1|//hypothetical protein GLYMA_19G102400 [Glycine max];gi|734394517|gb|KHN28581.1|//Light-regulated protein [Glycine soja]
Glyma.19G179600.Wm82.a2.v1	333	1.85333	0.836667	-1.1474	0.987475	Down	NA	GO:0034062//5'-3' RNA polymerase activity;GO:0046914//transition metal ion binding	GO:0010467//gene expression	K03000//DNA-directed RNA polymerase I subunit RPA12	gi|734316876|gb|KHN02358.1|//DNA-directed RNA polymerase I subunit RPA12 [Glycine soja]
Glyma.19G255000.Wm82.a2.v1	580	1.08	0.526667	-1.03607	0.979915	Down	NA	GO:0004553//hydrolase activity, hydrolyzing O-glycosyl compounds;GO:0043167//ion binding	GO:0006026//aminoglycan catabolic process	K17525//chitinase domain-containing protein 1	gi|947047529|gb|KRG97158.1|//hypothetical protein GLYMA_19G255000, partial [Glycine max]
Glyma.20G012800.Wm82.a2.v1	207	1.24667	0.01	-6.96193	0.999551	Down	NA	GO:0003676//nucleic acid binding	NA	K10802//high mobility group protein B1	gi|947090770|gb|KRH39435.1|//hypothetical protein GLYMA_09G198300 [Glycine max]
Glyma.20G027800.Wm82.a2.v1	630	2.29667	0.01	-7.8434	1	Down	NA	NA	NA	K13081//leucoanthocyanidin reductase [EC:1.17.1.3]	gi|947039786|gb|KRG89510.1|//hypothetical protein GLYMA_20G027800 [Glycine max]
Glyma.20G068200.Wm82.a2.v1	1206	1.09667	0.466667	-1.23266	0.977403	Down	NA	NA	NA	K15082//DNA repair protein RAD7	gi|734420516|gb|KHN40903.1|//Molybdenum cofactor sulfurase [Glycine soja]
Glyma.20G167000.Wm82.a2.v1	171	1.02333	0.346667	-1.56166	0.968578	Down	NA	NA	NA	NA	gi|947041930|gb|KRG91654.1|//hypothetical protein GLYMA_20G167000 [Glycine max]
Glyma.20G172900.Wm82.a2.v1	744	3.14333	1.46333	-1.10304	0.989023	Down	NA	NA	NA	NA	gi|947042034|gb|KRG91758.1|//hypothetical protein GLYMA_20G172900 [Glycine max]
Glyma.20G173800.Wm82.a2.v1	559	2.89	1.42	-1.02518	0.990434	Down	NA	GO:0016787//hydrolase activity	NA	K06762;K18038//tyrosine-protein phosphatase non-receptor type 9 [EC:3.1.3.48];K16667//receptor-type tyrosine-protein phosphatase gamma [EC:3.1.3.48];K06763//null;K06761//null;K06764//null	gi|947042054|gb|KRG91778.1|//hypothetical protein GLYMA_20G173800 [Glycine max]
Glyma.20G212300.Wm82.a2.v1	1077	1.14333	0.456667	-1.32403	0.971755	Down	NA	NA	NA	NA	gi|734324262|gb|KHN05037.1|//hypothetical protein glysoja_013944 [Glycine soja]
